# Supplementary material for: (E)-3-(2,4-Dimeth­oxy­phen­yl)-1-(3,4,5-trimeth­oxy­phen­yl)prop-2-en-1-one
Source: Acta Crystallogr Sect E Struct Rep Online. 2011 Dec 17;68(Pt 1):o154. doi: 10.1107/S1600536811053001 (PMC3254497; doi:10.1107/S1600536811053001)
Supplement: Supplementary file 2 [file e-68-0o154-Isup2.hkl]

# 
# h,k,l, Fc-squared, Fo-squared, sigma(Fo-squared) and status flag 
# 
data_I
_shelx_title ' cd20186 in P2(1)/c' 
_shelx_refln_list_code          4 
_shelx_F_calc_maximum      217.27 
_exptl_crystal_F_000       760.00 
_reflns_d_resolution_high  0.8107 
 
loop_ 
 _symmetry_equiv_pos_as_xyz 
 'x, y, z' 
 '-x, y+1/2, -z+1/2' 
 '-x, -y, -z' 
 'x, -y-1/2, z-1/2' 
 
_cell_length_a     8.3111 
_cell_length_b    13.8493 
_cell_length_c    15.8869 
_cell_angle_alpha  90.000 
_cell_angle_beta  101.588 
_cell_angle_gamma  90.000 
 
_shelx_F_squared_multiplier     1.000 
 
loop_ 
 _refln_index_h 
 _refln_index_k 
 _refln_index_l 
 _refln_F_squared_calc 
 _refln_F_squared_meas 
 _refln_F_squared_sigma 
 _refln_observed_status 
   1   0   0       51.97       43.17      2.53 o 
   2   0   0    13934.72    14925.11    105.88 o 
   3   0   0      320.72      353.82     12.30 o 
   4   0   0      156.39      164.60      9.98 o 
   5   0   0       27.52       22.88      5.09 o 
   6   0   0      144.84      152.62     11.46 o 
   7   0   0        0.06        0.96      2.76 o 
   8   0   0        4.13        4.13      3.41 o 
   1   1   0      252.62      271.61      3.50 o 
   2   1   0    34935.18    35087.46    221.88 o 
   3   1   0       18.62       19.66      2.53 o 
   4   1   0      561.56      551.80     16.91 o 
   5   1   0      293.52      281.28      9.74 o 
   6   1   0       28.60       32.00      4.46 o 
   7   1   0       19.97       23.85      4.31 o 
   8   1   0        8.29       12.66      4.54 o 
   9   1   0       13.37        8.67      7.98 o 
   0   2   0       76.65       70.00      3.66 o 
   1   2   0     1999.75     2031.70     32.02 o 
   2   2   0    47207.46    45686.32   2478.60 o 
   3   2   0     1563.14     1582.28     38.25 o 
   4   2   0     4808.80     4816.08    182.43 o 
   5   2   0      197.77      192.77      7.00 o 
   6   2   0       67.35       62.24      4.78 o 
   7   2   0      216.99      199.33      8.30 o 
   8   2   0       14.99       20.48      8.07 o 
   9   2   0        8.51        8.76      7.82 o 
   1   3   0     5371.63     5574.15     64.83 o 
   2   3   0     3037.99     3042.84     35.22 o 
   3   3   0      503.42      465.87      7.91 o 
   4   3   0     5208.91     5074.04    107.62 o 
   5   3   0     1070.54      999.13     15.35 o 
   6   3   0      672.44      537.52     12.67 o 
   7   3   0       30.37       29.19      4.66 o 
   8   3   0        4.40        5.80      3.96 o 
   9   3   0        6.66       10.15      8.02 o 
   0   4   0      223.32      180.61      8.35 o 
   1   4   0     3089.06     2962.36     65.40 o 
   2   4   0       29.77       30.32      1.78 o 
   3   4   0     1000.93      990.55     12.74 o 
   4   4   0     1235.90     1159.56     14.81 o 
   5   4   0      274.09      263.91     11.49 o 
   6   4   0      693.73      627.08     18.74 o 
   7   4   0        8.20        8.81      4.12 o 
   8   4   0      248.06      208.76     13.15 o 
   9   4   0       10.01        8.54      7.96 o 
   1   5   0      213.86      228.02      3.80 o 
   2   5   0        0.36        0.31      0.78 o 
   3   5   0      284.52      271.51      5.27 o 
   4   5   0      156.31      138.66      6.75 o 
   5   5   0       48.19       43.66      4.93 o 
   6   5   0       42.38       29.77      5.97 o 
   7   5   0      256.64      214.62     20.31 o 
   8   5   0        4.18        9.82      8.20 o 
   9   5   0       10.20        1.58      4.94 o 
   0   6   0       15.35       14.28      3.61 o 
   1   6   0       75.52       81.21      2.59 o 
   2   6   0      246.45      249.19      4.86 o 
   3   6   0      567.40      515.33      7.42 o 
   4   6   0      223.65      196.81      7.83 o 
   5   6   0      478.14      425.57     38.64 o 
   6   6   0      740.35      602.77     19.60 o 
   7   6   0       29.82       33.65      6.45 o 
   8   6   0       91.40       61.20      9.88 o 
   9   6   0       51.96       54.50     11.26 o 
   1   7   0      128.58      151.91      3.73 o 
   2   7   0      241.59      231.58      5.12 o 
   3   7   0      284.91      292.36      8.36 o 
   4   7   0      654.52      586.02     14.20 o 
   5   7   0        3.88        5.46      3.25 o 
   6   7   0      117.01      120.73     10.78 o 
   7   7   0      256.67      228.64     15.90 o 
   8   7   0       57.63       47.54      8.96 o 
   9   7   0        1.68        3.90      4.27 o 
   0   8   0        1.18       10.54     11.35 o 
   1   8   0       99.53      107.04      3.47 o 
   2   8   0      896.73      816.52     10.66 o 
   3   8   0      278.24      273.17     14.34 o 
   4   8   0      247.33      221.99      8.06 o 
   5   8   0       24.34       20.54      3.52 o 
   6   8   0        0.51       -0.02      2.74 o 
   7   8   0        0.19        0.96      3.78 o 
   8   8   0        0.01        4.38      4.44 o 
   1   9   0        2.90        2.05      1.19 o 
   2   9   0      379.93      347.32      9.25 o 
   3   9   0      264.88      280.28     10.85 o 
   4   9   0      181.63      161.03      7.23 o 
   5   9   0      615.63      571.95     14.52 o 
   6   9   0       59.20       68.82      7.31 o 
   7   9   0      105.72       76.72     10.82 o 
   8   9   0        7.22        7.90      4.98 o 
   0  10   0     1256.68     1061.82     20.96 o 
   1  10   0      486.59      518.75     15.37 o 
   2  10   0      108.81      104.55      6.69 o 
   3  10   0      213.76      192.23      7.82 o 
   4  10   0       37.79       37.65      4.56 o 
   5  10   0      240.56      218.51      9.14 o 
   6  10   0      114.89      112.38     12.10 o 
   7  10   0        0.18        0.45      3.80 o 
   8  10   0        4.73        6.06      4.81 o 
   1  11   0      237.28      257.80      8.43 o 
   2  11   0       32.00       34.01      4.17 o 
   3  11   0      933.67      904.21     41.73 o 
   4  11   0      266.31      252.66     11.17 o 
   5  11   0       74.67       68.42      6.43 o 
   6  11   0        0.09       -0.02      3.54 o 
   7  11   0        4.63        4.59      3.99 o 
   0  12   0      106.26      114.31     12.60 o 
   1  12   0     1354.92     1359.96     19.89 o 
   2  12   0      105.04      108.84      6.32 o 
   3  12   0      568.23      529.98     20.51 o 
   4  12   0       64.25       75.29      6.55 o 
   5  12   0        2.73        4.65      2.34 o 
   6  12   0        8.18       11.55      5.23 o 
   7  12   0        0.87        5.86      4.28 o 
   1  13   0     1298.75     1219.12     28.80 o 
   2  13   0       20.04       20.33      3.68 o 
   3  13   0        0.36        0.23      2.26 o 
   4  13   0        1.39        1.69      2.50 o 
   5  13   0       21.55       24.46      5.08 o 
   6  13   0       33.68       30.03      5.75 o 
   0  14   0       83.57       81.40     14.01 o 
   1  14   0      120.70      130.73     10.48 o 
   2  14   0      145.08      149.38      9.03 o 
   3  14   0        3.30        4.96      2.84 o 
   4  14   0      217.33      220.74     10.18 o 
   5  14   0       42.60       42.42      6.68 o 
   1  15   0      288.80      286.47     15.92 o 
   2  15   0       95.32      101.53     11.24 o 
   3  15   0       92.39       92.92      8.95 o 
   4  15   0        0.08        0.24      2.91 o 
   0  16   0      334.08      372.40     26.77 o 
   1  16   0        9.02       15.81      5.68 o 
   2  16   0       82.00       85.52     10.88 o 
   3  16   0       47.12       55.05      8.77 o 
  -9   1   1        0.01       -3.97      3.50 o 
  -8   1   1        6.42        7.83      4.17 o 
  -7   1   1        0.16        0.27      2.80 o 
  -6   1   1      224.73      240.70      8.76 o 
  -5   1   1        1.49        2.32      1.63 o 
  -4   1   1     2584.96     2729.40     46.68 o 
  -3   1   1      113.72      128.36      7.85 o 
  -2   1   1    16114.20    15770.54   1143.05 o 
  -1   1   1      990.98      962.23     36.31 o 
   0   1   1      259.05      260.47      8.85 o 
   1   1   1      315.75      284.24      7.22 o 
   2   1   1        0.33        7.35      3.74 o 
   3   1   1     2054.67     2070.58     47.95 o 
   4   1   1       15.99       18.07      3.88 o 
   5   1   1        5.42       11.56      3.68 o 
   6   1   1      111.23      110.34      8.66 o 
   7   1   1       25.87       30.76      5.05 o 
   8   1   1        0.19        0.86      1.80 o 
   9   1   1        0.18       -0.27      7.04 o 
  -9   2   1        1.26        1.52      4.00 o 
  -8   2   1        9.85        9.35      4.49 o 
  -7   2   1        3.19        3.85      2.65 o 
  -6   2   1       80.46       57.52      4.82 o 
  -5   2   1        0.47        0.61      1.06 o 
  -4   2   1     1290.01     1239.40     15.60 o 
  -3   2   1      394.26      373.82      9.65 o 
  -2   2   1    12069.54    12421.07    138.30 o 
  -1   2   1      249.85      210.82      5.69 o 
   0   2   1    12321.53    11701.77    141.00 o 
   1   2   1     2364.20     2200.66     68.27 o 
   2   2   1     4458.95     4846.24    309.56 o 
   3   2   1      601.97      606.78     12.57 o 
   4   2   1     1289.00     1203.30     39.59 o 
   5   2   1     1201.87     1187.49     21.10 o 
   6   2   1        5.46        7.93      2.30 o 
   7   2   1       10.03        8.08      2.42 o 
   8   2   1        4.75        1.46      3.18 o 
   9   2   1        0.08        1.22      4.31 o 
  -9   3   1       17.22       18.93      6.18 o 
  -8   3   1        3.82        4.49      3.87 o 
  -7   3   1        0.93        6.92      3.51 o 
  -6   3   1      136.32      124.38      6.30 o 
  -5   3   1       35.72       39.35      3.66 o 
  -4   3   1      135.09      158.33      5.62 o 
  -3   3   1      515.80      502.07     20.41 o 
  -2   3   1     7146.31     6926.40     83.24 o 
  -1   3   1        9.15       11.06      1.24 o 
   0   3   1     2503.60     2352.49     42.14 o 
   1   3   1      223.51      213.72      4.31 o 
   2   3   1      448.10      480.76      7.27 o 
   3   3   1     3594.70     3421.85     86.38 o 
   4   3   1      154.28      118.50      4.89 o 
   5   3   1      155.26      155.98     20.30 o 
   6   3   1      454.41      404.13     14.48 o 
   7   3   1       74.17       62.34      7.42 o 
   8   3   1        4.52        1.40      3.02 o 
   9   3   1        8.99       15.00      6.04 o 
  -9   4   1       43.60       38.37     12.01 o 
  -8   4   1      163.90      151.73     16.07 o 
  -7   4   1       13.61       16.72      4.89 o 
  -6   4   1      129.92      115.48     10.09 o 
  -5   4   1       54.07       50.70      3.90 o 
  -4   4   1     2578.55     2558.96     72.16 o 
  -3   4   1      208.61      207.47      4.50 o 
  -2   4   1      216.91      212.59      8.40 o 
  -1   4   1      177.26      171.62      4.23 o 
   0   4   1     7242.44     6805.17    138.98 o 
   1   4   1      470.97      480.42      7.42 o 
   2   4   1     2266.12     2292.60     14.72 o 
   3   4   1       99.13      109.84      3.66 o 
   4   4   1       14.97       20.83      3.14 o 
   5   4   1      186.46      200.40     34.01 o 
   6   4   1      404.89      333.75     13.10 o 
   7   4   1      153.46      156.03     10.36 o 
   8   4   1       16.66       12.06      4.23 o 
   9   4   1       56.39       49.19      9.09 o 
  -9   5   1        3.97        3.18      6.63 o 
  -8   5   1        3.20        7.38      4.38 o 
  -7   5   1       58.60       55.69      8.08 o 
  -6   5   1      153.49      120.96      9.17 o 
  -5   5   1      381.80      332.71     13.54 o 
  -4   5   1     2035.32     1986.81     27.04 o 
  -3   5   1       51.21       59.69      4.05 o 
  -2   5   1        8.04       10.49      1.91 o 
  -1   5   1       10.65       13.46      1.32 o 
   0   5   1      551.21      475.49     16.08 o 
   1   5   1     1735.20     1732.60     15.51 o 
   2   5   1      860.73      811.74     10.11 o 
   3   5   1      105.42      103.07      3.43 o 
   4   5   1      618.01      593.98      9.46 o 
   5   5   1      395.05      354.34     12.90 o 
   6   5   1        0.04        0.60      2.19 o 
   7   5   1       75.00       75.35      9.21 o 
   8   5   1       88.98       85.69     20.21 o 
   9   5   1        8.18        9.21      6.00 o 
  -9   6   1        0.94       -1.03      6.36 o 
  -8   6   1       36.14       37.03      7.57 o 
  -7   6   1        1.99       -0.25      2.91 o 
  -6   6   1       91.14       84.72      8.49 o 
  -5   6   1      100.15       98.22     11.68 o 
  -4   6   1      101.81       99.49      5.88 o 
  -3   6   1      280.14      281.86      8.76 o 
  -2   6   1      840.10      812.89     13.59 o 
  -1   6   1      289.01      267.43      5.56 o 
   0   6   1      211.57      172.28      9.22 o 
   1   6   1      903.61      943.22      8.55 o 
   2   6   1       71.29       67.31      2.84 o 
   3   6   1       73.49       72.88      3.09 o 
   4   6   1      605.61      596.65     11.55 o 
   5   6   1       22.53       28.11      4.16 o 
   6   6   1        9.77        8.82      2.91 o 
   7   6   1       17.39       17.61      6.40 o 
   8   6   1      178.57      165.64     13.41 o 
   9   6   1        0.49        2.23      4.67 o 
  -9   7   1        5.67        2.30      4.38 o 
  -8   7   1       18.04       10.47      8.29 o 
  -7   7   1      152.92      155.29     11.62 o 
  -6   7   1      347.66      296.79     14.48 o 
  -5   7   1        0.10       -0.54      2.40 o 
  -4   7   1      107.05       96.12      6.01 o 
  -3   7   1       70.12       78.90      5.91 o 
  -2   7   1       26.32       31.74      2.19 o 
  -1   7   1       27.41       31.74      2.05 o 
   0   7   1       35.54       32.22      2.35 o 
   1   7   1      332.75      339.10      5.50 o 
   2   7   1       11.86       13.36      1.74 o 
   3   7   1      359.95      353.45      8.77 o 
   4   7   1       14.97       19.03      2.89 o 
   5   7   1       73.30       83.13      5.19 o 
   6   7   1        1.89        1.61      2.92 o 
   7   7   1       16.84       15.30      5.74 o 
   8   7   1       88.55       89.80     12.13 o 
   9   7   1       25.63       21.18      6.66 o 
  -8   8   1      101.77       90.82     12.02 o 
  -7   8   1        0.02        1.58      3.43 o 
  -6   8   1      345.16      276.74     15.07 o 
  -5   8   1      291.92      267.79     14.45 o 
  -4   8   1       24.87       18.26      3.50 o 
  -3   8   1      138.63      153.49     15.59 o 
  -2   8   1        5.13        4.12      1.33 o 
  -1   8   1      318.65      320.81      9.13 o 
   0   8   1      145.67      124.83      4.09 o 
   1   8   1      176.86      167.73      4.15 o 
   2   8   1        2.15        8.42      1.72 o 
   3   8   1        3.28        3.94      1.78 o 
   4   8   1      165.47      157.24      6.74 o 
   5   8   1       15.36       12.21      2.79 o 
   6   8   1      763.70      653.44     69.39 o 
   7   8   1        8.51        9.09      5.44 o 
   8   8   1       48.77       53.52      9.89 o 
  -8   9   1       43.50       39.87      8.34 o 
  -7   9   1       22.00       15.49      5.33 o 
  -6   9   1       79.28       72.89      7.60 o 
  -5   9   1        0.12       -0.71      1.77 o 
  -4   9   1        2.17        0.30      1.74 o 
  -3   9   1        2.85        5.04      2.09 o 
  -2   9   1       55.58       54.11      3.53 o 
  -1   9   1      177.14      201.73      5.18 o 
   0   9   1      128.39      116.74      4.28 o 
   1   9   1       10.01       10.79      1.61 o 
   2   9   1       74.48       63.49      4.56 o 
   3   9   1      130.32      116.45      5.78 o 
   4   9   1      635.11      618.49     15.49 o 
   5   9   1       37.63       40.39      4.88 o 
   6   9   1      146.43      141.79     16.35 o 
   7   9   1       60.02       52.74      9.58 o 
   8   9   1       15.87        3.41      4.67 o 
  -8  10   1       10.25        4.24      4.21 o 
  -7  10   1        6.63        5.37      4.61 o 
  -6  10   1       16.93       20.06      4.62 o 
  -5  10   1        2.34        3.47      2.08 o 
  -4  10   1      383.15      311.98     11.72 o 
  -3  10   1      238.02      216.32      8.21 o 
  -2  10   1       45.88       47.60      4.52 o 
  -1  10   1      242.37      235.38      6.50 o 
   0  10   1      185.96      186.14      5.55 o 
   1  10   1       59.93       61.57      4.31 o 
   2  10   1     1309.08     1349.48     39.51 o 
   3  10   1      672.81      632.95     18.99 o 
   4  10   1      723.99      721.82     30.68 o 
   5  10   1       69.08       67.15      6.11 o 
   6  10   1       10.88       18.40      5.75 o 
   7  10   1       30.83       21.93      6.41 o 
   8  10   1        6.93        6.99      4.74 o 
  -7  11   1       29.23       19.35      6.19 o 
  -6  11   1       12.04       15.50      4.17 o 
  -5  11   1        1.04        2.49      2.17 o 
  -4  11   1       27.16       22.99      3.92 o 
  -3  11   1       19.84       21.85      3.77 o 
  -2  11   1        0.51        1.12      1.86 o 
  -1  11   1       30.94       41.20      4.24 o 
   0  11   1      817.60      771.48     23.91 o 
   1  11   1      624.89      595.30     12.51 o 
   2  11   1      478.63      474.47     17.43 o 
   3  11   1       66.59       77.54      6.11 o 
   4  11   1       59.57       57.32      5.71 o 
   5  11   1       44.87       44.02      6.29 o 
   6  11   1        0.07        2.04      2.81 o 
   7  11   1        0.06        3.56      4.34 o 
  -7  12   1        2.66        4.92      4.44 o 
  -6  12   1        3.31        4.96      5.57 o 
  -5  12   1        0.10        1.35      2.36 o 
  -4  12   1        1.96        3.59      2.41 o 
  -3  12   1        3.06        4.97      2.51 o 
  -2  12   1      716.35      712.58     15.09 o 
  -1  12   1       32.51       61.67      6.67 o 
   0  12   1      323.41      329.75     16.56 o 
   1  12   1      874.73      863.83     16.65 o 
   2  12   1      479.25      452.97     12.13 o 
   3  12   1        0.58        3.66      2.36 o 
   4  12   1       51.83       60.11      5.95 o 
   5  12   1       12.44       14.25      4.26 o 
   6  12   1        4.86        6.86      3.47 o 
   7  12   1        3.56        6.97      4.81 o 
  -6  13   1       12.41        7.93      5.04 o 
  -5  13   1       18.55       15.97      3.87 o 
  -4  13   1       86.70       96.02      7.68 o 
  -3  13   1       37.77       51.71      5.67 o 
  -2  13   1      204.09      209.02      8.74 o 
  -1  13   1     1045.11     1070.62     27.32 o 
   0  13   1      250.29      263.06     13.89 o 
   1  13   1       32.18       34.73      5.33 o 
   2  13   1      165.45      169.70      7.92 o 
   3  13   1        5.80        5.01      2.56 o 
   4  13   1        9.11        8.79      3.25 o 
   5  13   1        0.16        3.01      3.13 o 
   6  13   1        2.13        6.64      3.59 o 
  -5  14   1        3.27        1.75      3.03 o 
  -4  14   1       96.98      104.04      8.15 o 
  -3  14   1      320.48      322.92     13.31 o 
  -2  14   1       55.04       66.92      9.05 o 
  -1  14   1      216.53      207.41     13.04 o 
   0  14   1      328.43      326.54     16.04 o 
   1  14   1      201.77      213.70     13.16 o 
   2  14   1       15.81       21.24      4.66 o 
   3  14   1        2.44        3.72      2.59 o 
   4  14   1        0.79        2.63      2.96 o 
   5  14   1        8.22       13.19      4.32 o 
  -4  15   1       38.91       46.26      5.95 o 
  -3  15   1      140.45      146.01     12.08 o 
  -2  15   1       73.68       82.77     10.28 o 
  -1  15   1       72.64       75.34     10.37 o 
   0  15   1       14.78       16.67      5.87 o 
   1  15   1       16.77       17.34      5.46 o 
   2  15   1        1.50        1.43      3.96 o 
   3  15   1        0.79        3.22      3.48 o 
   4  15   1       65.70       63.14      7.94 o 
  -3  16   1        1.85        4.85      4.04 o 
  -2  16   1       48.53       58.39      9.12 o 
  -1  16   1       53.11       63.82      9.75 o 
   0  16   1        1.44        2.98      4.12 o 
   1  16   1        0.41        4.05      4.59 o 
   2  16   1       33.18       41.60      8.07 o 
   3  16   1        5.63        7.75      5.98 o 
   0  17   1        0.99        5.26      4.44 o 
 -10   0   2       23.89       19.52      9.34 o 
  -8   0   2        0.13       -1.32      4.19 o 
  -7   0   2       45.68       39.87      9.12 o 
  -6   0   2        0.00        0.22      2.98 o 
  -5   0   2        8.21        3.63      3.38 o 
  -4   0   2       44.29       35.66      5.80 o 
  -3   0   2     1458.88     1599.40     29.63 o 
  -2   0   2     4201.05     4236.22     43.72 o 
  -1   0   2     3725.83     3431.00     32.74 o 
   0   0   2     2289.67     2077.58     29.40 o 
   1   0   2     8036.22     8358.42    133.46 o 
   2   0   2     1978.09     1763.99     18.38 o 
   3   0   2     7114.90     7412.88     49.95 o 
   4   0   2       88.41       93.18      7.80 o 
   5   0   2       54.32       61.30      7.17 o 
   6   0   2      164.06      163.07     12.73 o 
   7   0   2       85.58       87.52      7.47 o 
   8   0   2       13.01       12.62      5.11 o 
 -10   1   2        4.32        6.57      6.63 o 
  -9   1   2        0.56       -0.41      3.81 o 
  -8   1   2       60.46       63.77      8.79 o 
  -7   1   2       89.48       85.81      8.03 o 
  -6   1   2      127.46      105.14      7.72 o 
  -5   1   2       22.19       18.05      3.75 o 
  -4   1   2        9.73        6.80      2.24 o 
  -3   1   2        3.75        1.91      1.32 o 
  -2   1   2       48.19       55.30      2.76 o 
  -1   1   2      792.55      793.75     12.90 o 
   0   1   2      745.53      757.21     20.09 o 
   1   1   2     7814.55     8233.52     89.79 o 
   2   1   2      765.15      690.34     15.03 o 
   3   1   2     2574.11     2684.31     29.78 o 
   4   1   2      628.13      590.17     19.28 o 
   5   1   2      880.88      910.45     18.81 o 
   6   1   2        1.15       -0.18      1.73 o 
   7   1   2        9.41       10.45      2.46 o 
   8   1   2        6.13        5.95      2.61 o 
   9   1   2        3.29        4.19      4.35 o 
 -10   2   2        1.35        6.18      5.83 o 
  -9   2   2        1.16        2.27      3.97 o 
  -8   2   2       72.42       69.73      9.14 o 
  -7   2   2        9.51        6.74      3.54 o 
  -6   2   2       47.76       47.36      5.20 o 
  -5   2   2      410.36      392.41     15.57 o 
  -4   2   2        2.19        3.70      1.68 o 
  -3   2   2      691.02      742.59     17.97 o 
  -2   2   2     4599.91     4626.52     27.95 o 
  -1   2   2      431.21      496.50     23.64 o 
   0   2   2     2991.64     3139.05     42.93 o 
   1   2   2     2854.55     2702.16     24.04 o 
   2   2   2      118.72      120.44      2.55 o 
   3   2   2     2278.76     2416.30     49.34 o 
   4   2   2      545.03      535.88      9.31 o 
   5   2   2        0.00        3.00      1.49 o 
   6   2   2       56.44       56.28      4.25 o 
   7   2   2       24.37       21.48      3.29 o 
   8   2   2       34.60       26.01      5.81 o 
   9   2   2        0.27        3.60      3.21 o 
 -10   3   2       18.60       21.27      9.19 o 
  -9   3   2        1.61        3.03      4.29 o 
  -8   3   2        3.09        2.58      3.40 o 
  -7   3   2      108.02       97.90      9.15 o 
  -6   3   2      188.76      190.35      8.76 o 
  -5   3   2       61.78       65.53      4.89 o 
  -4   3   2      390.39      436.68      9.73 o 
  -3   3   2       13.80       18.61      2.10 o 
  -2   3   2      628.03      617.48     21.44 o 
  -1   3   2     4800.42     4910.99     60.24 o 
   0   3   2       86.43       83.55      2.29 o 
   1   3   2      988.02      874.59     12.72 o 
   2   3   2     1203.45     1204.83      9.22 o 
   3   3   2        4.21        4.37      0.80 o 
   4   3   2      375.73      343.57      9.13 o 
   5   3   2      537.22      497.87      9.97 o 
   6   3   2       98.06       96.01      5.43 o 
   7   3   2        9.77        9.99      4.06 o 
   8   3   2       49.02       40.21      7.08 o 
   9   3   2        2.36        2.91      3.32 o 
  -9   4   2       17.27       11.70      9.42 o 
  -8   4   2        4.35        7.17      4.33 o 
  -7   4   2       10.61       15.10      4.54 o 
  -6   4   2       16.93       19.45      4.90 o 
  -5   4   2       78.14       74.49      4.96 o 
  -4   4   2        7.62       16.63      2.43 o 
  -3   4   2       29.30       39.49      4.66 o 
  -2   4   2     2159.06     2243.16     45.50 o 
  -1   4   2        0.39        1.23      0.57 o 
   0   4   2     3747.55     3688.62     36.35 o 
   1   4   2      504.48      475.60      9.24 o 
   2   4   2       11.69       22.34      2.04 o 
   3   4   2        6.02        3.78      0.88 o 
   4   4   2      162.06      170.30      4.85 o 
   5   4   2      278.72      259.50      7.75 o 
   6   4   2       14.62       15.22      3.27 o 
   7   4   2       25.35       20.15      4.96 o 
   8   4   2       28.03       28.58      6.14 o 
   9   4   2        0.93        1.72      3.32 o 
  -9   5   2        0.90       -0.04      4.04 o 
  -8   5   2       13.99       16.20      5.43 o 
  -7   5   2       85.37       96.29      9.45 o 
  -6   5   2       67.90       60.23      7.86 o 
  -5   5   2      624.95      545.41     17.32 o 
  -4   5   2      307.48      290.77      6.66 o 
  -3   5   2      108.09      165.70     26.80 o 
  -2   5   2      301.82      312.43      8.06 o 
  -1   5   2      290.29      288.80      5.87 o 
   0   5   2      661.12      686.13     15.16 o 
   1   5   2       61.07       54.72      1.87 o 
   2   5   2        9.15       11.40      1.47 o 
   3   5   2       16.86       14.13      1.66 o 
   4   5   2      251.82      226.36      5.63 o 
   5   5   2      106.87      103.34      6.19 o 
   6   5   2       44.19       35.66      4.75 o 
   7   5   2       71.07       67.77      8.91 o 
   8   5   2       68.38       70.74      9.91 o 
   9   5   2        8.02       11.40      5.93 o 
  -9   6   2       13.60       14.97      8.58 o 
  -8   6   2      133.63      123.55     11.24 o 
  -7   6   2       60.89       65.04      8.83 o 
  -6   6   2        2.80        5.14      3.36 o 
  -5   6   2       68.89       75.30      8.14 o 
  -4   6   2       69.52       71.19      7.50 o 
  -3   6   2      712.04      723.22     13.99 o 
  -2   6   2      507.12      478.03     10.91 o 
  -1   6   2      311.46      299.82      5.37 o 
   0   6   2       81.06       81.16      2.89 o 
   1   6   2      885.42      885.05     14.00 o 
   2   6   2      272.86      228.95      5.15 o 
   3   6   2      323.01      334.85      6.63 o 
   4   6   2       19.12       26.90      2.52 o 
   5   6   2       22.78       26.95      3.96 o 
   6   6   2        8.33       13.66      4.16 o 
   7   6   2        0.32        0.16      2.68 o 
   8   6   2        0.60        1.15      3.46 o 
   9   6   2        4.11        7.74      5.19 o 
  -9   7   2        0.55        2.47      5.87 o 
  -8   7   2        0.65       -0.79      3.74 o 
  -7   7   2      106.01       85.47      9.88 o 
  -6   7   2      420.13      386.16     16.38 o 
  -5   7   2       77.91       84.76      8.82 o 
  -4   7   2       38.51       33.41      4.38 o 
  -3   7   2       42.56       55.18      5.01 o 
  -2   7   2       45.39       60.83      3.59 o 
  -1   7   2     2036.33     2201.56     28.42 o 
   0   7   2       54.94       56.96      2.83 o 
   1   7   2       14.80       14.47      1.48 o 
   2   7   2      669.84      754.63      9.85 o 
   3   7   2        2.15        2.66      1.20 o 
   4   7   2        6.21        5.48      1.95 o 
   5   7   2       63.20       61.98      5.11 o 
   6   7   2      278.60      292.88     15.02 o 
   7   7   2        4.35        5.61      4.24 o 
   8   7   2        9.76        8.58      6.00 o 
  -9   8   2       11.38        7.22      6.36 o 
  -8   8   2        0.71        2.74      4.39 o 
  -7   8   2       22.53       25.95      6.51 o 
  -6   8   2       47.91       50.36      9.35 o 
  -5   8   2       39.26       41.02      6.76 o 
  -4   8   2       88.08       79.95      6.07 o 
  -3   8   2       65.32       78.67      8.00 o 
  -2   8   2      204.07      232.63      8.22 o 
  -1   8   2       24.27       35.22      2.42 o 
   0   8   2      859.17      866.71     14.62 o 
   1   8   2      354.19      341.35      5.86 o 
   2   8   2       22.67       28.65      2.54 o 
   3   8   2       12.88       16.24      2.72 o 
   4   8   2       98.61       89.34      5.27 o 
   5   8   2       24.90       27.63      4.47 o 
   6   8   2        0.32       -1.12      3.08 o 
   7   8   2      105.48      100.71     18.80 o 
   8   8   2        0.53       -0.06      4.44 o 
  -8   9   2       16.44       26.31      9.86 o 
  -7   9   2        0.30        0.89      3.68 o 
  -6   9   2        0.05        0.34      3.27 o 
  -5   9   2        1.49        2.20      3.06 o 
  -4   9   2      174.27      169.19      8.47 o 
  -3   9   2       71.16       62.09      5.84 o 
  -2   9   2       66.60       69.54      3.86 o 
  -1   9   2       97.99       89.17      7.07 o 
   0   9   2       66.98       73.44      3.16 o 
   1   9   2      327.77      325.57     11.42 o 
   2   9   2      110.04      117.55      8.98 o 
   3   9   2      124.18      113.40      5.84 o 
   4   9   2      376.90      389.33     11.21 o 
   5   9   2      229.55      222.66     13.88 o 
   6   9   2       22.35       19.09      6.11 o 
   7   9   2       36.41       34.78      9.52 o 
   8   9   2        1.55        1.33      4.28 o 
  -8  10   2        1.54        4.92      4.22 o 
  -7  10   2        0.17        1.10      2.78 o 
  -6  10   2        4.23        9.56      4.77 o 
  -5  10   2        4.15        0.12      2.34 o 
  -4  10   2      202.72      215.61     10.55 o 
  -3  10   2       29.01       34.56      4.23 o 
  -2  10   2       71.80       64.91      5.02 o 
  -1  10   2       57.38       52.97      6.83 o 
   0  10   2      146.00      134.03      5.19 o 
   1  10   2       92.91       82.41      4.69 o 
   2  10   2      908.08      889.16     15.34 o 
   3  10   2      640.75      569.71     13.14 o 
   4  10   2       10.51       12.13      3.01 o 
   5  10   2       71.08       61.71      7.42 o 
   6  10   2       27.23       26.67      5.17 o 
   7  10   2        0.42        3.82      4.32 o 
  -7  11   2       13.11        9.40      4.63 o 
  -6  11   2        5.04        8.41      3.67 o 
  -5  11   2        2.97        2.59      2.41 o 
  -4  11   2        0.03       -1.33      2.01 o 
  -3  11   2        3.31        2.47      2.10 o 
  -2  11   2       48.42       51.44      4.91 o 
  -1  11   2      161.32      172.01      7.92 o 
   0  11   2       80.77       90.05      6.65 o 
   1  11   2      701.30      670.53     13.40 o 
   2  11   2       61.05       57.59      5.15 o 
   3  11   2       77.19       86.54      6.24 o 
   4  11   2      617.97      605.71     21.88 o 
   5  11   2        0.02        3.20      2.88 o 
   6  11   2        3.51        7.25      3.26 o 
   7  11   2        4.40        2.89      3.95 o 
  -7  12   2        0.54        0.91      3.93 o 
  -6  12   2        0.86        2.73      3.22 o 
  -5  12   2        0.12       -1.01      2.17 o 
  -4  12   2       29.99       30.77      4.34 o 
  -3  12   2       12.47       12.03      3.16 o 
  -2  12   2      377.35      384.19     26.94 o 
  -1  12   2      299.53      294.30     11.22 o 
   0  12   2       18.43       19.34      4.07 o 
   1  12   2       14.08       12.35      3.38 o 
   2  12   2      216.25      222.01      8.53 o 
   3  12   2        0.20        2.30      2.03 o 
   4  12   2       54.50       55.67      7.72 o 
   5  12   2        3.24        6.91      3.41 o 
   6  12   2       37.96       34.80      6.19 o 
  -6  13   2        3.42        8.05      4.46 o 
  -5  13   2        6.16        8.06      3.22 o 
  -4  13   2       22.91       22.04      4.20 o 
  -3  13   2      144.29      158.63      8.04 o 
  -2  13   2        0.46       -1.68      1.91 o 
  -1  13   2       24.77       27.54      6.05 o 
   0  13   2      413.96      401.40     18.65 o 
   1  13   2        2.13        2.03      2.53 o 
   2  13   2       55.78       60.22      5.70 o 
   3  13   2        8.24       12.48      5.65 o 
   4  13   2       14.63       17.34      4.39 o 
   5  13   2       10.27        8.95      3.55 o 
   6  13   2       37.32       34.87      6.13 o 
  -5  14   2       67.42       77.78      9.17 o 
  -4  14   2        4.86       10.62      3.67 o 
  -3  14   2      116.75      114.37      7.83 o 
  -2  14   2       55.82       63.08      8.67 o 
  -1  14   2      103.58      118.62     10.08 o 
   0  14   2        7.21       16.52      4.95 o 
   1  14   2       10.67       17.15      5.21 o 
   2  14   2       42.08       46.43      6.34 o 
   3  14   2       10.04       10.92      3.51 o 
   4  14   2        0.02        1.56      2.76 o 
   5  14   2       15.31       16.19      4.27 o 
  -4  15   2       56.99       77.48      7.75 o 
  -3  15   2       72.36      105.09     11.81 o 
  -2  15   2       37.08       50.23      8.55 o 
  -1  15   2       23.91       21.13      6.15 o 
   0  15   2        3.84        5.43      3.95 o 
   1  15   2       12.78       17.69      5.57 o 
   2  15   2       17.47       15.50      4.02 o 
   3  15   2       25.03       31.79      6.78 o 
   4  15   2       12.31        8.51      3.84 o 
  -3  16   2       66.23       86.81     11.33 o 
  -2  16   2        0.06        1.92      3.75 o 
  -1  16   2       50.32       70.34     10.10 o 
   0  16   2        8.56       18.35      5.88 o 
   1  16   2       34.50       57.13      9.08 o 
   2  16   2        1.33       -0.13      4.21 o 
   3  16   2       12.40       16.44      5.48 o 
 -10   1   3        6.42        7.89      7.37 o 
  -9   1   3       11.88       13.71      5.41 o 
  -8   1   3       49.41       56.27      8.57 o 
  -7   1   3       18.62       15.86      4.45 o 
  -6   1   3      106.85      121.48      8.07 o 
  -5   1   3       91.82      102.66      6.84 o 
  -4   1   3      757.08      744.89     28.08 o 
  -3   1   3      903.33      876.93     16.23 o 
  -2   1   3     2145.70     2192.09     21.82 o 
  -1   1   3       39.17       31.58      1.99 o 
   0   1   3      528.72      491.91     20.08 o 
   1   1   3       45.91       49.87      3.13 o 
   2   1   3     2687.13     2667.33     17.46 o 
   3   1   3      185.27      200.76      6.56 o 
   4   1   3       80.96       79.88      3.78 o 
   5   1   3       59.79       57.84      3.69 o 
   6   1   3      343.23      322.45      8.96 o 
   7   1   3        0.20        1.65      1.81 o 
   8   1   3       22.20       24.63      4.20 o 
   9   1   3        5.91        5.18      4.75 o 
 -10   2   3        8.85        7.51      7.62 o 
  -9   2   3        1.44        4.03      4.23 o 
  -8   2   3        1.22        2.79      3.50 o 
  -7   2   3      154.24      157.67     10.83 o 
  -6   2   3        3.26        2.75      1.96 o 
  -5   2   3      480.77      416.51     11.07 o 
  -4   2   3        7.29        8.39      1.97 o 
  -3   2   3      192.40      202.52      6.88 o 
  -2   2   3       83.76       86.95      3.31 o 
  -1   2   3      275.78      270.22      7.91 o 
   0   2   3      120.00      131.65      2.71 o 
   1   2   3       82.80       86.02      2.54 o 
   2   2   3       41.13       43.66      1.63 o 
   3   2   3       61.15       58.63      2.24 o 
   4   2   3      315.09      304.01      7.08 o 
   5   2   3       60.85       61.44      3.31 o 
   6   2   3        2.38        3.86      1.70 o 
   7   2   3       15.37       17.39      3.51 o 
   8   2   3       41.81       54.21      8.14 o 
   9   2   3        9.59        7.53      4.55 o 
 -10   3   3       30.46       35.05      7.81 o 
  -9   3   3       25.30       30.65      6.97 o 
  -8   3   3       20.24       16.36      5.28 o 
  -7   3   3        7.51        7.78      3.93 o 
  -6   3   3      435.59      441.27     16.80 o 
  -5   3   3      262.84      267.85      8.70 o 
  -4   3   3      379.64      442.61     11.61 o 
  -3   3   3      228.74      184.21      5.36 o 
  -2   3   3      499.52      488.59     10.26 o 
  -1   3   3     1010.54     1030.73     13.63 o 
   0   3   3     4207.27     4153.14     19.23 o 
   1   3   3       45.67       44.44      1.78 o 
   2   3   3      456.95      475.66      5.85 o 
   3   3   3      132.37      141.85      3.37 o 
   4   3   3      917.57      931.99     18.11 o 
   5   3   3        0.00       -0.09      1.06 o 
   6   3   3      208.53      219.65      9.50 o 
   7   3   3       15.86       17.67      4.75 o 
   8   3   3        0.94        0.75      3.06 o 
   9   3   3        2.23       -0.19      3.50 o 
  -9   4   3        8.76        5.90      4.73 o 
  -8   4   3        3.95        2.05      3.67 o 
  -7   4   3        9.51       13.79      4.85 o 
  -6   4   3       55.06       48.49      7.09 o 
  -5   4   3       25.44       30.18      5.28 o 
  -4   4   3      157.42      180.63     11.45 o 
  -3   4   3     1719.62     1690.84     44.74 o 
  -2   4   3      770.61      861.02     17.93 o 
  -1   4   3       51.46       62.38      2.20 o 
   0   4   3        2.52        4.67      0.90 o 
   1   4   3     1511.48     1525.05     22.46 o 
   2   4   3      181.23      205.82      5.10 o 
   3   4   3      197.62      222.94      4.94 o 
   4   4   3      116.97      109.41      3.79 o 
   5   4   3      229.73      219.95      8.52 o 
   6   4   3        3.66        3.75      2.01 o 
   7   4   3      156.56      161.20     11.39 o 
   8   4   3        2.33        2.04      3.51 o 
   9   4   3        0.19        1.00      3.47 o 
  -9   5   3        0.85        2.63      4.40 o 
  -8   5   3       70.06       61.55      8.99 o 
  -7   5   3        1.89       -0.33      2.98 o 
  -6   5   3        2.81        6.02      3.35 o 
  -5   5   3       39.55       34.61      5.70 o 
  -4   5   3      959.06      961.82     22.01 o 
  -3   5   3      291.40      323.21     17.90 o 
  -2   5   3     1986.87     2140.43     22.54 o 
  -1   5   3     1855.02     1980.39     14.88 o 
   0   5   3        4.35        3.25      0.91 o 
   1   5   3      142.04      123.40      4.86 o 
   2   5   3      615.75      617.20      9.45 o 
   3   5   3      430.51      452.20      8.43 o 
   4   5   3      454.20      444.20     11.84 o 
   5   5   3      181.67      175.49      6.24 o 
   6   5   3       94.55       90.95      8.67 o 
   7   5   3       22.96       19.22      8.86 o 
   8   5   3       23.03       21.50      5.68 o 
   9   5   3        5.03        5.34      4.83 o 
  -9   6   3        0.55       -1.41      3.95 o 
  -8   6   3        0.92       -0.77      4.01 o 
  -7   6   3        2.35        1.59      3.28 o 
  -6   6   3        0.93        0.07      2.42 o 
  -5   6   3        0.59        1.43      2.67 o 
  -4   6   3      193.79      199.51     10.59 o 
  -3   6   3      100.30      107.55      5.74 o 
  -2   6   3     2030.07     2272.27     58.08 o 
  -1   6   3      192.53      212.38      4.96 o 
   0   6   3     2751.89     3052.22     40.93 o 
   1   6   3     1622.50     1818.52     34.10 o 
   2   6   3      184.74      183.33      4.78 o 
   3   6   3      310.58      297.43      7.32 o 
   4   6   3       55.01       60.87      3.41 o 
   5   6   3       25.96       31.28      4.45 o 
   6   6   3       65.43       64.46      8.54 o 
   7   6   3        0.80        1.64      3.12 o 
   8   6   3       13.87       21.50      6.19 o 
  -9   7   3        0.15        3.83      4.00 o 
  -8   7   3        3.92        8.79      4.94 o 
  -7   7   3        1.94        1.51      4.30 o 
  -6   7   3      107.26       93.62     10.06 o 
  -5   7   3        0.55        1.68      3.14 o 
  -4   7   3      144.85      136.87      8.99 o 
  -3   7   3       17.08       20.64      3.41 o 
  -2   7   3       77.83       79.00      5.45 o 
  -1   7   3      130.39      144.81      4.28 o 
   0   7   3     3434.52     3780.80     22.88 o 
   1   7   3      124.57      134.38      3.70 o 
   2   7   3      646.29      727.40     10.38 o 
   3   7   3      133.11      138.11      4.68 o 
   4   7   3       62.90       54.24      4.44 o 
   5   7   3       15.32        7.94      2.70 o 
   6   7   3      127.44      136.64     10.80 o 
   7   7   3       76.09       76.16     10.20 o 
   8   7   3       18.52       14.26      5.67 o 
  -9   8   3        0.31        0.72      5.00 o 
  -8   8   3       20.70       18.58      6.19 o 
  -7   8   3        0.02        5.44      4.35 o 
  -6   8   3       13.62        9.28      4.37 o 
  -5   8   3        6.25        5.92      5.21 o 
  -4   8   3      183.18      171.42      8.37 o 
  -3   8   3        3.24        3.36      2.29 o 
  -2   8   3        0.98        2.24      1.24 o 
  -1   8   3     1081.65     1062.29     12.44 o 
   0   8   3       32.43       41.92      2.51 o 
   1   8   3      134.60      128.53      6.76 o 
   2   8   3      818.13      902.95     11.63 o 
   3   8   3       77.12       86.05      6.24 o 
   4   8   3      687.14      704.50     13.96 o 
   5   8   3      185.31      178.31     10.56 o 
   6   8   3       15.30       16.40      5.47 o 
   7   8   3       43.62       46.59      8.54 o 
   8   8   3       23.36       23.14      7.01 o 
  -8   9   3        3.66        6.65      4.85 o 
  -7   9   3        0.00       -1.71      3.19 o 
  -6   9   3      237.96      229.84     21.57 o 
  -5   9   3       12.43       10.09      4.15 o 
  -4   9   3        9.75       11.92      3.28 o 
  -3   9   3      224.97      216.72      9.26 o 
  -2   9   3      142.03      156.81      7.50 o 
  -1   9   3       43.28       53.95      3.37 o 
   0   9   3       47.37       45.26      2.81 o 
   1   9   3       23.02       26.23      2.70 o 
   2   9   3       55.55       53.70      4.25 o 
   3   9   3       93.77       76.42      4.78 o 
   4   9   3      247.11      253.65     10.55 o 
   5   9   3      143.47      148.52     11.08 o 
   6   9   3      276.56      276.77     16.01 o 
   7   9   3       30.54       29.18      7.79 o 
   8   9   3        4.67        4.44      4.39 o 
  -8  10   3       55.56       63.30     11.47 o 
  -7  10   3       34.09       24.77      6.43 o 
  -6  10   3        6.00        4.69      4.24 o 
  -5  10   3        9.64        8.68      4.24 o 
  -4  10   3      370.97      349.11     12.61 o 
  -3  10   3      339.23      330.17     11.66 o 
  -2  10   3       52.15       45.46      4.21 o 
  -1  10   3       32.68       38.50      3.46 o 
   0  10   3       14.23       19.21      2.56 o 
   1  10   3      876.16      843.81     21.77 o 
   2  10   3       39.17       31.40      3.76 o 
   3  10   3      263.75      283.70      8.45 o 
   4  10   3       23.12       21.03      3.67 o 
   5  10   3       34.99       39.16      5.88 o 
   6  10   3       25.99       19.79      4.44 o 
   7  10   3        8.07       10.04      4.88 o 
  -7  11   3       22.76       24.28      6.56 o 
  -6  11   3       81.61       89.03     11.26 o 
  -5  11   3        7.86        7.44      4.29 o 
  -4  11   3        8.47        8.91      3.31 o 
  -3  11   3        2.99        4.58      2.33 o 
  -2  11   3      164.05      160.76      7.02 o 
  -1  11   3      227.79      225.90      7.84 o 
   0  11   3      146.59      144.97      6.41 o 
   1  11   3      238.75      219.64      7.79 o 
   2  11   3      112.90       94.10      5.54 o 
   3  11   3       29.31       36.60      5.14 o 
   4  11   3       43.67       42.92      5.86 o 
   5  11   3       66.23       67.37      7.60 o 
   6  11   3        8.92        2.38      3.09 o 
   7  11   3        0.16        3.04      4.66 o 
  -7  12   3        0.24        1.44      3.34 o 
  -6  12   3        0.01       -0.11      3.17 o 
  -5  12   3       19.78       21.43      4.17 o 
  -4  12   3       81.31       85.60      6.97 o 
  -3  12   3        2.64        2.35      2.09 o 
  -2  12   3       48.13       43.49      4.88 o 
  -1  12   3      909.16      877.71     28.30 o 
   0  12   3      195.90      191.86      8.80 o 
   1  12   3       40.58       45.36      5.38 o 
   2  12   3      197.69      196.91      7.97 o 
   3  12   3       21.38       26.90      4.82 o 
   4  12   3       16.26       10.99      3.68 o 
   5  12   3        5.53        6.03      3.25 o 
   6  12   3        0.33        0.73      2.63 o 
  -6  13   3        0.06        0.61      3.51 o 
  -5  13   3       36.76       36.91      5.20 o 
  -4  13   3        2.41        1.23      2.47 o 
  -3  13   3      222.98      234.26     11.37 o 
  -2  13   3        4.71        2.31      2.86 o 
  -1  13   3        3.50        5.30      3.49 o 
   0  13   3        4.09        5.60      3.41 o 
   1  13   3       95.70      112.79      7.78 o 
   2  13   3      234.07      251.60     11.18 o 
   3  13   3        5.01        5.95      2.93 o 
   4  13   3       26.72       22.22      4.70 o 
   5  13   3       26.17       21.29      4.77 o 
   6  13   3        6.18       13.20      4.18 o 
  -5  14   3       35.68       36.85      5.40 o 
  -4  14   3        0.13        0.01      2.57 o 
  -3  14   3       15.45       15.76      4.36 o 
  -2  14   3        0.05        2.57      3.16 o 
  -1  14   3      184.48      175.55     11.88 o 
   0  14   3        0.17       -1.75      3.18 o 
   1  14   3       21.45       24.55      4.77 o 
   2  14   3       10.19       12.12      4.60 o 
   3  14   3        7.23        8.99      3.40 o 
   4  14   3       60.40       61.18      7.60 o 
   5  14   3        0.14        3.26      3.19 o 
  -4  15   3       40.96       40.40      6.58 o 
  -3  15   3       18.30       20.76      4.93 o 
  -2  15   3        5.68       10.41      5.01 o 
  -1  15   3        7.83       12.47      5.11 o 
   0  15   3       54.93       68.83      9.66 o 
   1  15   3        0.91        4.23      3.66 o 
   2  15   3        0.18        2.29      3.54 o 
   3  15   3       29.85       33.95      7.10 o 
   4  15   3        0.00        2.21      3.14 o 
  -3  16   3        0.19        3.38      4.01 o 
  -2  16   3       43.80       44.73      8.16 o 
  -1  16   3        0.13       -3.56      3.15 o 
   0  16   3       22.33       24.83      6.77 o 
   1  16   3       52.86       68.04     14.23 o 
   2  16   3       22.12       22.75      8.02 o 
 -10   0   4        0.09        1.05      6.79 o 
  -9   0   4       18.57       16.96      8.16 o 
  -8   0   4       22.80       32.00      8.76 o 
  -7   0   4      204.68      192.98     15.47 o 
  -6   0   4      310.60      264.00     16.26 o 
  -5   0   4        8.66       18.24      5.40 o 
  -4   0   4      310.45      329.10     15.19 o 
  -3   0   4      165.39      194.81     11.26 o 
  -2   0   4     1314.78     1196.33     22.91 o 
  -1   0   4     1201.71     1223.23     24.61 o 
   0   0   4    12019.94    11534.33    277.10 o 
   1   0   4     1464.55     1474.24     20.60 o 
   2   0   4      183.71      171.29     10.89 o 
   3   0   4      106.93      134.38     10.37 o 
   4   0   4       79.74       79.34      6.57 o 
   5   0   4       64.22       69.54      5.76 o 
   6   0   4       15.50       20.91      4.44 o 
   7   0   4      104.71       95.76      8.09 o 
   8   0   4      127.09      107.92     12.13 o 
   9   0   4        6.51        3.16      4.37 o 
 -10   1   4        0.14        4.30      6.81 o 
  -9   1   4       26.75       23.55      9.68 o 
  -8   1   4        0.49        2.05      3.26 o 
  -7   1   4       61.79       67.23      6.73 o 
  -6   1   4      155.61      152.45      9.17 o 
  -5   1   4       19.29       18.14      3.77 o 
  -4   1   4       31.25       39.02      3.82 o 
  -3   1   4      179.52      201.15      6.33 o 
  -2   1   4     5076.75     5208.21    155.04 o 
  -1   1   4       36.60       30.76      2.19 o 
   0   1   4     3451.68     3374.27     38.91 o 
   1   1   4        6.00        9.46      1.09 o 
   2   1   4      136.31      134.85      5.26 o 
   3   1   4       17.26       18.57      2.08 o 
   4   1   4      184.87      194.02      5.92 o 
   5   1   4      312.07      302.33      8.17 o 
   6   1   4      182.49      167.78      6.75 o 
   7   1   4        0.24        3.45      2.18 o 
   8   1   4        2.58        3.90      2.97 o 
   9   1   4        1.50        4.08      4.68 o 
 -10   2   4        0.05        4.39      7.13 o 
  -9   2   4        0.33        1.35      4.33 o 
  -8   2   4       23.64       28.53      6.44 o 
  -7   2   4       17.28       17.12      4.82 o 
  -6   2   4        3.60        2.17      2.02 o 
  -5   2   4      352.72      372.49     14.87 o 
  -4   2   4      413.72      411.67     10.24 o 
  -3   2   4      167.15      183.90      5.90 o 
  -2   2   4      488.73      433.43      9.22 o 
  -1   2   4      811.97      764.23     23.85 o 
   0   2   4     2921.12     3021.66    114.37 o 
   1   2   4       45.98       55.24      2.54 o 
   2   2   4      662.05      610.10      9.01 o 
   3   2   4      412.10      467.40      8.73 o 
   4   2   4      157.13      147.44      4.43 o 
   5   2   4      143.29      128.25      4.66 o 
   6   2   4       69.03       67.09      5.53 o 
   7   2   4       17.13       16.14      3.48 o 
   8   2   4        4.09       -2.53      2.71 o 
   9   2   4       11.27       11.72      5.54 o 
 -10   3   4        5.44        2.95      4.44 o 
  -9   3   4        0.59       -2.67      3.72 o 
  -8   3   4       64.08       68.27      9.51 o 
  -7   3   4      115.97      133.89     10.69 o 
  -6   3   4       23.27       32.18      5.98 o 
  -5   3   4      584.13      622.21     23.80 o 
  -4   3   4      246.52      242.98      7.42 o 
  -3   3   4      828.13      840.96     28.79 o 
  -2   3   4        2.70        9.98      1.58 o 
  -1   3   4       15.72       20.43      1.77 o 
   0   3   4      366.68      340.49      5.38 o 
   1   3   4      382.14      414.78     10.78 o 
   2   3   4      811.96      776.20      6.75 o 
   3   3   4     2525.73     2749.76     16.22 o 
   4   3   4      696.24      707.65      9.34 o 
   5   3   4       22.44       27.17      3.73 o 
   6   3   4       35.22       31.78      4.35 o 
   7   3   4       32.55       34.48      6.94 o 
   8   3   4       17.48       21.38      5.55 o 
   9   3   4        0.60        0.09      4.24 o 
  -9   4   4       25.98       29.43      7.35 o 
  -8   4   4        0.01        5.20      3.96 o 
  -7   4   4       34.71       45.62      7.44 o 
  -6   4   4       50.93       51.20      7.06 o 
  -5   4   4      160.98      183.51     14.34 o 
  -4   4   4       56.13       77.82      4.20 o 
  -3   4   4      625.14      636.71     17.15 o 
  -2   4   4     3570.20     3809.43     48.43 o 
  -1   4   4      594.22      532.63     12.81 o 
   0   4   4      414.64      472.09      7.42 o 
   1   4   4     2462.26     2630.51     18.21 o 
   2   4   4     1546.55     1530.41     24.13 o 
   3   4   4      352.19      372.92      5.98 o 
   4   4   4      168.89      179.52      5.15 o 
   5   4   4       35.68       36.83      6.37 o 
   6   4   4        3.31        3.95      2.23 o 
   7   4   4        1.41        3.26      3.31 o 
   8   4   4        0.01        0.14      3.07 o 
   9   4   4        2.81        2.34      3.86 o 
  -9   5   4        0.00       -0.85      3.90 o 
  -8   5   4        7.33        9.65      4.50 o 
  -7   5   4      104.27      103.21      9.82 o 
  -6   5   4       53.91       46.24      7.02 o 
  -5   5   4      149.26      139.54     13.52 o 
  -4   5   4     1226.41     1371.29     61.59 o 
  -3   5   4        0.33        1.07      1.91 o 
  -2   5   4      250.72      251.89      4.98 o 
  -1   5   4      205.29      235.95      4.75 o 
   0   5   4      144.59      145.93      3.85 o 
   1   5   4     3657.67     3931.21    124.18 o 
   2   5   4     1006.42     1114.73     11.08 o 
   3   5   4       30.15       28.16      2.33 o 
   4   5   4       12.09       12.30      1.83 o 
   5   5   4      125.30      121.76      9.12 o 
   6   5   4        5.57        6.12      3.43 o 
   7   5   4        0.09       -0.30      2.63 o 
   8   5   4        0.29        2.30      3.55 o 
  -9   6   4        7.27        1.83      4.03 o 
  -8   6   4        4.09        7.79      4.36 o 
  -7   6   4        4.63        2.53      3.65 o 
  -6   6   4       26.40       32.40      6.16 o 
  -5   6   4        2.02        2.48      2.68 o 
  -4   6   4       15.14       20.70      4.61 o 
  -3   6   4       54.04       48.79      5.98 o 
  -2   6   4      462.24      507.74      7.18 o 
  -1   6   4     2920.28     3189.36     35.82 o 
   0   6   4     1685.75     1811.40     14.87 o 
   1   6   4      153.55      186.03      4.66 o 
   2   6   4      810.61      840.66     17.44 o 
   3   6   4       59.14       59.33      4.18 o 
   4   6   4        1.45        2.65      1.46 o 
   5   6   4       25.05       28.25      4.39 o 
   6   6   4        0.06       -0.91      2.55 o 
   7   6   4        3.14        4.79      3.70 o 
   8   6   4        0.64        0.65      3.35 o 
  -9   7   4        6.27       12.39      5.67 o 
  -8   7   4        0.09        1.47      3.83 o 
  -7   7   4       12.98        7.48      4.39 o 
  -6   7   4      218.21      211.18     13.35 o 
  -5   7   4        0.58        0.22      2.78 o 
  -4   7   4      147.64      136.33      9.10 o 
  -3   7   4     1166.12     1185.77     55.55 o 
  -2   7   4     1146.61     1225.02     15.31 o 
  -1   7   4      993.83     1032.90     11.36 o 
   0   7   4     2747.17     3100.48     43.42 o 
   1   7   4       53.71       60.05      2.48 o 
   2   7   4      181.96      156.39      5.50 o 
   3   7   4       68.60       65.46      3.50 o 
   4   7   4        3.45        6.25      2.35 o 
   5   7   4       21.27       20.55      3.85 o 
   6   7   4        0.77        2.86      3.60 o 
   7   7   4       52.62       64.10      9.33 o 
   8   7   4        2.18        1.02      3.30 o 
  -9   8   4        0.02        2.06      4.23 o 
  -8   8   4       64.84       75.52     11.01 o 
  -7   8   4        2.00        4.31      4.18 o 
  -6   8   4        0.28        0.28      3.12 o 
  -5   8   4      141.45      130.00     10.03 o 
  -4   8   4        3.56        0.53      2.69 o 
  -3   8   4      195.70      180.85      8.22 o 
  -2   8   4       21.93       32.33      3.38 o 
  -1   8   4       11.40        8.80      1.74 o 
   0   8   4      252.97      289.43      6.50 o 
   1   8   4        4.34       16.21      8.35 o 
   2   8   4       21.94       26.95      2.62 o 
   3   8   4      367.42      368.16      9.25 o 
   4   8   4        6.80        5.87      2.34 o 
   5   8   4       51.65       67.89      7.11 o 
   6   8   4        0.04        0.62      3.42 o 
   7   8   4        0.83        0.03      3.46 o 
   8   8   4       10.58       10.97      5.82 o 
  -8   9   4       40.89       43.47      8.70 o 
  -7   9   4        7.43        4.99      4.39 o 
  -6   9   4       30.30       31.50      6.65 o 
  -5   9   4      180.94      161.33     11.44 o 
  -4   9   4       56.49       42.81      6.79 o 
  -3   9   4       61.85       59.19      7.72 o 
  -2   9   4      502.54      534.77     19.60 o 
  -1   9   4       17.23       23.08      3.06 o 
   0   9   4      392.90      431.48      9.65 o 
   1   9   4       77.98       72.64      7.24 o 
   2   9   4      693.19      674.72     10.78 o 
   3   9   4        4.13        4.47      2.15 o 
   4   9   4       21.67       18.55      3.77 o 
   5   9   4      130.15      134.16      8.30 o 
   6   9   4        5.25        0.82      2.81 o 
   7   9   4        1.42        2.86      4.02 o 
  -8  10   4        2.25       10.29      5.38 o 
  -7  10   4       15.51       13.99      5.55 o 
  -6  10   4        2.37        2.74      4.06 o 
  -5  10   4        2.32        4.86      3.69 o 
  -4  10   4       30.69       24.06      5.18 o 
  -3  10   4        5.94        7.07      3.54 o 
  -2  10   4      137.60      135.49      6.11 o 
  -1  10   4       42.63       51.73      4.45 o 
   0  10   4       20.76       23.04      2.74 o 
   1  10   4      139.72      151.74      6.14 o 
   2  10   4      379.90      353.87      9.43 o 
   3  10   4      233.88      223.63      9.69 o 
   4  10   4      109.61      113.60      7.43 o 
   5  10   4       49.22       51.15      6.43 o 
   6  10   4        2.67        4.12      3.06 o 
   7  10   4        6.45        6.60      5.11 o 
  -7  11   4        1.24        4.02      4.42 o 
  -6  11   4       43.25       34.23      7.84 o 
  -5  11   4       11.78       17.01      5.54 o 
  -4  11   4       26.80       32.10      5.30 o 
  -3  11   4       11.99       18.07      4.04 o 
  -2  11   4       43.67       49.04      5.74 o 
  -1  11   4       53.29       49.30      4.59 o 
   0  11   4       14.26       15.00      2.96 o 
   1  11   4       81.31       83.13      5.14 o 
   2  11   4        0.47        1.33      1.83 o 
   3  11   4        3.82        2.94      2.32 o 
   4  11   4      213.02      196.53     10.00 o 
   5  11   4       10.10        7.81      3.43 o 
   6  11   4       27.22       21.88      5.07 o 
  -7  12   4       30.01       32.81      7.70 o 
  -6  12   4        9.76        8.14      5.50 o 
  -5  12   4       20.06       27.06      6.78 o 
  -4  12   4       44.47       52.84      6.67 o 
  -3  12   4       11.65       12.26      3.04 o 
  -2  12   4        8.90        6.64      2.65 o 
  -1  12   4       25.12       31.04      3.97 o 
   0  12   4        0.59        1.88      2.28 o 
   1  12   4       25.87       36.42      5.11 o 
   2  12   4        4.46        2.36      2.31 o 
   3  12   4       15.25        9.51      3.34 o 
   4  12   4        3.43        3.12      2.81 o 
   5  12   4       23.88       26.23      5.26 o 
   6  12   4        4.01        3.53      3.03 o 
  -6  13   4       19.40       22.79      5.34 o 
  -5  13   4       21.37       14.86      4.29 o 
  -4  13   4       50.70       51.45      6.07 o 
  -3  13   4       44.92       42.66      5.17 o 
  -2  13   4        0.02        2.11      2.71 o 
  -1  13   4       16.86       20.11      4.13 o 
   0  13   4        0.23        1.11      2.19 o 
   1  13   4        4.12        4.39      2.70 o 
   2  13   4       31.63       22.67      5.39 o 
   3  13   4       26.24       27.97      5.01 o 
   4  13   4        3.01        3.05      2.78 o 
   5  13   4        0.21        3.02      2.78 o 
  -5  14   4        1.98        7.17      3.63 o 
  -4  14   4        0.08        2.71      2.89 o 
  -3  14   4        2.82        4.24      3.35 o 
  -2  14   4        3.39        1.47      2.77 o 
  -1  14   4       15.33       21.71      5.52 o 
   0  14   4       12.53       14.46      4.72 o 
   1  14   4        3.86        7.35      3.77 o 
   2  14   4        8.26        6.03      3.73 o 
   3  14   4        2.52       -0.32      2.93 o 
   4  14   4       10.65       15.23      4.16 o 
  -4  15   4       12.44       19.85      5.06 o 
  -3  15   4        2.84        2.20      3.32 o 
  -2  15   4       24.71       30.11      6.99 o 
  -1  15   4       15.20       12.98      4.78 o 
   0  15   4        9.01        8.70      4.11 o 
   1  15   4        2.61        8.49      6.14 o 
   2  15   4        2.54        7.34      4.29 o 
   3  15   4        0.60        3.40      3.82 o 
  -3  16   4       17.18       32.29      6.85 o 
  -2  16   4        2.00        6.42      4.48 o 
  -1  16   4        9.51       14.65      5.13 o 
   0  16   4        4.86       15.33      6.95 o 
   1  16   4        0.01        5.56      4.95 o 
   2  16   4        2.81        9.88      5.83 o 
 -10   1   5        2.13       11.85      5.50 o 
  -9   1   5        1.25        1.90      5.62 o 
  -8   1   5      105.42      100.03     10.96 o 
  -7   1   5        1.97        1.20      2.34 o 
  -6   1   5       23.06       28.76      4.24 o 
  -5   1   5       31.73       37.10      4.24 o 
  -4   1   5        0.38        1.83      1.49 o 
  -3   1   5       14.34       18.62      3.12 o 
  -2   1   5      859.57      816.50     17.94 o 
  -1   1   5      259.89      243.26      5.84 o 
   0   1   5      164.03      159.09      3.68 o 
   1   1   5        7.24        8.02      1.13 o 
   2   1   5      102.82      110.58      3.22 o 
   3   1   5       10.30       12.64      1.83 o 
   4   1   5      123.59      118.39      4.85 o 
   5   1   5      121.11      122.28      5.45 o 
   6   1   5       61.66       69.93      6.13 o 
   7   1   5       58.55       63.83      6.50 o 
   8   1   5        9.81       13.67      4.39 o 
   9   1   5       12.15       16.45      6.48 o 
 -10   2   5       10.38       21.18      9.70 o 
  -9   2   5        0.01        2.82      4.37 o 
  -8   2   5        0.84        4.17      4.04 o 
  -7   2   5       12.24       18.34      5.18 o 
  -6   2   5      142.51      154.75     12.75 o 
  -5   2   5        2.48        7.40      2.27 o 
  -4   2   5       20.26       24.84      3.21 o 
  -3   2   5        0.05        0.34      1.15 o 
  -2   2   5      242.39      213.35      7.75 o 
  -1   2   5        3.46        3.55      1.18 o 
   0   2   5      830.98      852.27     16.68 o 
   1   2   5      362.74      392.93      8.79 o 
   2   2   5       63.84       75.08      4.55 o 
   3   2   5      569.43      532.38     13.28 o 
   4   2   5      182.86      192.07      6.33 o 
   5   2   5      132.17      119.59      5.29 o 
   6   2   5       62.22       68.48      6.15 o 
   7   2   5       23.53       21.77      3.97 o 
   8   2   5        6.77       -1.99      3.76 o 
   9   2   5        0.06        2.17      4.19 o 
 -10   3   5       21.52       25.91      7.23 o 
  -9   3   5        1.71        0.82      4.28 o 
  -8   3   5       50.89       66.42      9.69 o 
  -7   3   5        5.66       10.59      4.36 o 
  -6   3   5       72.49       72.20      8.29 o 
  -5   3   5       15.57       19.69      3.42 o 
  -4   3   5      481.54      494.16     10.92 o 
  -3   3   5       18.19       19.05      2.45 o 
  -2   3   5      122.79      102.70      5.08 o 
  -1   3   5     1692.22     1795.47     32.59 o 
   0   3   5     1663.48     1761.37     45.02 o 
   1   3   5      197.79      205.46      5.21 o 
   2   3   5      343.99      351.20      5.73 o 
   3   3   5      680.18      654.10     13.47 o 
   4   3   5        0.02        1.02      1.06 o 
   5   3   5       52.59       49.25      4.94 o 
   6   3   5       15.47       16.00      3.34 o 
   7   3   5        1.78        4.07      2.51 o 
   8   3   5        1.58        4.95      4.47 o 
   9   3   5        0.18       -0.31      4.15 o 
  -9   4   5        9.56        9.92      5.39 o 
  -8   4   5        0.93        1.89      3.51 o 
  -7   4   5        7.13        8.37      4.86 o 
  -6   4   5        1.58        6.42      3.47 o 
  -5   4   5       24.22       23.39      5.02 o 
  -4   4   5       46.78       53.89      4.06 o 
  -3   4   5        5.80        6.79      1.65 o 
  -2   4   5      351.01      353.74      7.70 o 
  -1   4   5       28.53       34.93      2.51 o 
   0   4   5      945.03     1036.01     16.78 o 
   1   4   5     1081.20     1027.57     20.23 o 
   2   4   5        3.73        2.20      0.88 o 
   3   4   5      122.90      110.77      3.04 o 
   4   4   5      363.10      372.90      9.02 o 
   5   4   5        5.34        8.48      2.46 o 
   6   4   5       17.07       20.66      3.74 o 
   7   4   5        4.27        5.64      3.40 o 
   8   4   5        4.43        8.06      4.07 o 
  -9   5   5        1.85        5.17      4.64 o 
  -8   5   5       57.18       59.68     11.43 o 
  -7   5   5       12.90       25.62      6.20 o 
  -6   5   5       33.60       33.21      6.19 o 
  -5   5   5       17.64       18.51      4.49 o 
  -4   5   5        0.97        1.14      2.17 o 
  -3   5   5       46.06       49.28      3.83 o 
  -2   5   5     1973.07     2256.18     27.34 o 
  -1   5   5     1064.74     1138.40     11.23 o 
   0   5   5       10.51       20.13      1.91 o 
   1   5   5     1831.59     1942.13     20.89 o 
   2   5   5        2.64        5.85      1.21 o 
   3   5   5        6.20        6.84      1.47 o 
   4   5   5       54.64       64.12      4.23 o 
   5   5   5        0.42       -0.38      1.63 o 
   6   5   5       13.17       19.83      5.18 o 
   7   5   5        4.95        3.89      3.62 o 
   8   5   5        4.31        4.21      3.74 o 
  -9   6   5        0.58        2.45      4.09 o 
  -8   6   5       14.75       20.13      6.21 o 
  -7   6   5        1.41        2.17      3.18 o 
  -6   6   5        4.19        2.41      4.04 o 
  -5   6   5       17.81       15.42      4.58 o 
  -4   6   5       95.75       90.29      8.24 o 
  -3   6   5      139.22      125.27     13.61 o 
  -2   6   5      150.19      132.53      6.68 o 
  -1   6   5     1598.95     1660.47     36.16 o 
   0   6   5      459.71      486.60      7.95 o 
   1   6   5     1262.86     1268.25     20.67 o 
   2   6   5      314.17      346.47      6.79 o 
   3   6   5       83.99       92.85      4.60 o 
   4   6   5      131.94      115.47      7.06 o 
   5   6   5        0.15       -0.41      1.75 o 
   6   6   5        0.40        3.42      2.97 o 
   7   6   5        4.20        3.51      3.81 o 
   8   6   5        0.08       -0.71      3.23 o 
  -9   7   5        0.74        7.88      4.75 o 
  -8   7   5        2.90        3.81      4.60 o 
  -7   7   5        4.69        5.13      4.31 o 
  -6   7   5      226.51      216.32     13.59 o 
  -5   7   5        8.09        8.30      3.60 o 
  -4   7   5       72.70       63.49      7.70 o 
  -3   7   5      629.98      600.08     38.96 o 
  -2   7   5      167.50      177.21      6.00 o 
  -1   7   5      216.63      192.52      5.07 o 
   0   7   5        1.52        0.95      1.07 o 
   1   7   5      338.27      341.92      6.86 o 
   2   7   5       31.25       31.46      2.67 o 
   3   7   5       48.49       33.38      9.38 o 
   4   7   5      187.96      192.41     16.90 o 
   5   7   5       26.93       29.43      4.56 o 
   6   7   5       26.70       33.84      7.09 o 
   7   7   5        8.62        6.81      4.09 o 
   8   7   5        5.62        8.13      4.84 o 
  -9   8   5        0.04        6.49      4.64 o 
  -8   8   5        0.00        0.43      4.22 o 
  -7   8   5        1.18        0.15      3.75 o 
  -6   8   5        0.00        3.51      3.49 o 
  -5   8   5      163.02      142.65     10.50 o 
  -4   8   5      142.79      139.49      9.90 o 
  -3   8   5       40.25       31.76      4.37 o 
  -2   8   5       33.87       42.98      3.88 o 
  -1   8   5     1340.70     1421.40     14.43 o 
   0   8   5       10.25       10.13      1.76 o 
   1   8   5      263.09      272.94      6.54 o 
   2   8   5       70.66       76.88      5.64 o 
   3   8   5       16.90       20.03      2.85 o 
   4   8   5      123.00      108.11      7.07 o 
   5   8   5        0.08        0.57      2.39 o 
   6   8   5        6.04        4.32      4.12 o 
   7   8   5        2.14        2.56      3.88 o 
  -8   9   5       36.97       32.99      7.75 o 
  -7   9   5       21.66       21.73      6.42 o 
  -6   9   5        0.97        4.48      4.01 o 
  -5   9   5       22.08       23.66      6.04 o 
  -4   9   5       59.57       51.14      7.51 o 
  -3   9   5      822.17      736.66     16.94 o 
  -2   9   5       76.62       66.38      4.74 o 
  -1   9   5        5.21        7.63      2.12 o 
   0   9   5        0.61        1.74      1.30 o 
   1   9   5        6.24        5.45      1.61 o 
   2   9   5        0.93        1.76      1.49 o 
   3   9   5        0.41       -0.26      1.81 o 
   4   9   5       41.85       51.10      5.93 o 
   5   9   5       21.11       19.64      4.11 o 
   6   9   5       41.69       47.90      6.56 o 
   7   9   5        7.58        4.73      4.31 o 
  -8  10   5        2.44        2.84      4.97 o 
  -7  10   5       10.14        2.60      4.31 o 
  -6  10   5       55.22       46.91      8.09 o 
  -5  10   5       14.39       18.42      5.62 o 
  -4  10   5        0.22        2.34      3.43 o 
  -3  10   5      165.31      152.25      8.40 o 
  -2  10   5      100.40       95.30      5.40 o 
  -1  10   5      414.53      382.07      9.91 o 
   0  10   5       22.70       27.18      3.67 o 
   1  10   5        0.23        1.76      1.45 o 
   2  10   5       46.39       40.43      5.01 o 
   3  10   5        0.06        0.36      1.78 o 
   4  10   5        6.78        8.90      2.99 o 
   5  10   5       18.89       25.83      4.84 o 
   6  10   5        2.11        1.19      2.75 o 
   7  10   5        4.45        4.90      4.37 o 
  -7  11   5       12.06       10.55      5.24 o 
  -6  11   5       24.61       20.13      6.72 o 
  -5  11   5      107.15       92.55     10.81 o 
  -4  11   5       27.48       23.74      6.05 o 
  -3  11   5       38.56       42.29      5.64 o 
  -2  11   5       16.61       12.76      2.82 o 
  -1  11   5       14.63       16.57      3.01 o 
   0  11   5        4.46        2.54      1.89 o 
   1  11   5        6.72        8.74      2.27 o 
   2  11   5        1.76        3.80      2.24 o 
   3  11   5        4.94        8.10      2.84 o 
   4  11   5       20.61       22.23      4.29 o 
   5  11   5        1.97        2.66      2.78 o 
   6  11   5        6.85        8.75      3.30 o 
  -7  12   5        0.80        6.22      4.75 o 
  -6  12   5       22.69       28.56      7.38 o 
  -5  12   5       29.87       39.17      8.63 o 
  -4  12   5       84.14       77.16      7.87 o 
  -3  12   5       85.41       79.66      7.63 o 
  -2  12   5       98.36      102.29      7.76 o 
  -1  12   5        4.28        5.24      2.24 o 
   0  12   5       86.38       73.01      6.39 o 
   1  12   5        5.32        6.32      3.25 o 
   2  12   5        9.23        6.78      2.96 o 
   3  12   5       11.77       15.01      3.36 o 
   4  12   5        0.04       -0.46      2.23 o 
   5  12   5        8.58        7.34      3.19 o 
   6  12   5        0.86        0.92      3.10 o 
  -6  13   5        4.67        0.54      4.52 o 
  -5  13   5        1.81        5.29      7.40 o 
  -4  13   5       29.31       29.57      4.61 o 
  -3  13   5        1.26        3.08      2.87 o 
  -2  13   5        1.26        0.54      2.63 o 
  -1  13   5        4.35        7.00      3.06 o 
   0  13   5       73.93       71.18      6.87 o 
   1  13   5        2.59        0.80      2.83 o 
   2  13   5        7.76        9.54      3.91 o 
   3  13   5        8.19       12.49      3.74 o 
   4  13   5        9.22        5.89      3.29 o 
   5  13   5        8.89       14.13      4.36 o 
  -5  14   5        5.37       10.80      4.16 o 
  -4  14   5        0.37        0.24      3.20 o 
  -3  14   5       23.29       27.20      5.56 o 
  -2  14   5        2.16        3.11      3.09 o 
  -1  14   5       13.21       12.78      4.50 o 
   0  14   5        0.28       -2.02      2.92 o 
   1  14   5        5.88        6.04      3.65 o 
   2  14   5       39.00       45.99      7.97 o 
   3  14   5       43.66       50.12      8.46 o 
   4  14   5        0.75        4.36      3.04 o 
  -4  15   5        4.74        7.25      4.04 o 
  -3  15   5        3.21        2.77      3.64 o 
  -2  15   5        0.01        1.74      3.89 o 
  -1  15   5        0.74        7.09      4.03 o 
   0  15   5        8.55       13.22      6.68 o 
   1  15   5       36.28       42.45      7.75 o 
   2  15   5        2.20        0.41      3.13 o 
   3  15   5       59.21       72.08     10.02 o 
  -2  16   5        2.31        2.10      3.27 o 
  -1  16   5       23.80       34.80     11.25 o 
   0  16   5        7.27        7.04      5.71 o 
   1  16   5       35.75       51.21     12.77 o 
 -10   0   6        0.16        4.12      7.89 o 
  -9   0   6       21.96       24.94     10.08 o 
  -8   0   6        4.88        4.33      6.03 o 
  -7   0   6        4.92        8.04      5.89 o 
  -6   0   6        7.29        6.70      4.24 o 
  -5   0   6      853.69      995.66     31.54 o 
  -4   0   6       98.67       98.36      9.37 o 
  -3   0   6      760.86      839.65     23.66 o 
  -2   0   6     4767.09     4768.67     55.65 o 
  -1   0   6      592.43      531.49     11.14 o 
   0   0   6      577.71      625.97     10.74 o 
   1   0   6      558.97      619.49      8.49 o 
   2   0   6       16.46       21.23      2.12 o 
   3   0   6      473.36      464.60     23.31 o 
   4   0   6      710.99      679.30     16.96 o 
   5   0   6        7.43        6.49      2.93 o 
   6   0   6       98.96      103.86      8.15 o 
   7   0   6       14.33       14.34      5.87 o 
   8   0   6       15.80       18.42      7.22 o 
 -10   1   6        0.01        5.91      4.75 o 
  -9   1   6        7.74       12.48      8.36 o 
  -8   1   6        3.72        3.96      7.00 o 
  -7   1   6      237.59      258.49     11.46 o 
  -6   1   6        1.59        2.70      1.97 o 
  -5   1   6       65.77       69.53      5.42 o 
  -4   1   6     1993.49     2192.20     93.23 o 
  -3   1   6      820.25      849.04     57.25 o 
  -2   1   6     1110.80     1109.41     24.28 o 
  -1   1   6        9.76       10.01      2.57 o 
   0   1   6       55.37       43.57      2.00 o 
   1   1   6      120.33       97.30      4.87 o 
   2   1   6      709.03      726.05      9.14 o 
   3   1   6      290.50      288.59      7.21 o 
   4   1   6       14.61       15.02      2.43 o 
   5   1   6       54.85       47.99      4.10 o 
   6   1   6        2.95        5.55      2.39 o 
   7   1   6       34.15       31.54      5.86 o 
   8   1   6        2.53        2.45      2.71 o 
 -10   2   6        0.02        3.23      6.88 o 
  -9   2   6       10.22       10.27      5.56 o 
  -8   2   6       32.58       32.07      7.20 o 
  -7   2   6        8.52        7.72      4.04 o 
  -6   2   6       46.93       57.34      5.94 o 
  -5   2   6      416.78      405.73     14.35 o 
  -4   2   6       74.76       75.08      4.82 o 
  -3   2   6       49.49       48.26      3.96 o 
  -2   2   6     1630.91     1603.73     17.70 o 
  -1   2   6       24.49       22.01      2.55 o 
   0   2   6     3131.34     3207.36     57.22 o 
   1   2   6      205.29      171.74     13.93 o 
   2   2   6      146.44      138.99      4.08 o 
   3   2   6      143.01      147.57      3.40 o 
   4   2   6      190.15      192.52     10.21 o 
   5   2   6       80.01       73.08      5.32 o 
   6   2   6       93.80       94.76      6.67 o 
   7   2   6        6.68        7.15      2.66 o 
   8   2   6        0.24        0.13      4.17 o 
 -10   3   6        7.03       13.20      7.40 o 
  -9   3   6        5.60        9.37      5.25 o 
  -8   3   6       30.40       39.22      8.01 o 
  -7   3   6       77.50       70.46     13.04 o 
  -6   3   6        7.43        4.00      3.19 o 
  -5   3   6        3.62        5.49      2.15 o 
  -4   3   6      268.53      315.76      9.12 o 
  -3   3   6       11.74        8.61      2.03 o 
  -2   3   6     3216.32     3094.85     54.49 o 
  -1   3   6       32.12       36.37      3.08 o 
   0   3   6      301.75      278.80     16.65 o 
   1   3   6       40.21       46.15      2.91 o 
   2   3   6       85.89       85.05      3.83 o 
   3   3   6       24.15       26.83      2.57 o 
   4   3   6       83.98       92.41      5.62 o 
   5   3   6      156.04      126.56      6.85 o 
   6   3   6       10.22        9.84      2.72 o 
   7   3   6       22.00       24.26      4.26 o 
   8   3   6        6.40        7.37      6.39 o 
  -9   4   6        3.44        6.42      5.19 o 
  -8   4   6        4.27        5.09      4.35 o 
  -7   4   6        1.55        3.73      3.64 o 
  -6   4   6        7.90        7.50      3.28 o 
  -5   4   6        0.09        1.05      2.41 o 
  -4   4   6       40.52       38.86      3.68 o 
  -3   4   6        6.10       10.81      2.14 o 
  -2   4   6      936.67      985.37     21.90 o 
  -1   4   6       76.75       80.19      3.67 o 
   0   4   6      830.73      822.57     23.73 o 
   1   4   6      274.10      340.00      7.51 o 
   2   4   6       53.57       66.62      3.61 o 
   3   4   6      567.96      572.21     10.70 o 
   4   4   6       19.44       27.51      5.07 o 
   5   4   6      139.37      123.77      6.99 o 
   6   4   6        1.63        2.00      2.16 o 
   7   4   6        5.69        3.10      3.35 o 
   8   4   6        2.92        2.92      3.50 o 
  -9   5   6        7.38        7.95      5.32 o 
  -8   5   6        0.23        2.74      4.46 o 
  -7   5   6        0.38       -0.93      2.97 o 
  -6   5   6       10.84        9.93      4.00 o 
  -5   5   6       92.05       76.45      8.53 o 
  -4   5   6       31.10       33.04      5.51 o 
  -3   5   6       14.37        9.38      2.09 o 
  -2   5   6      211.84      247.46      7.03 o 
  -1   5   6      138.63      162.70      5.30 o 
   0   5   6       55.70       50.55      2.72 o 
   1   5   6       20.64       27.35      2.11 o 
   2   5   6       90.64      105.82      4.60 o 
   3   5   6       75.36       84.99      4.55 o 
   4   5   6       15.96       22.04      3.00 o 
   5   5   6      176.99      172.06      7.63 o 
   6   5   6        1.80        2.55      2.82 o 
   7   5   6       13.70       14.51      5.33 o 
   8   5   6       11.80       13.15      4.77 o 
  -9   6   6        7.48       13.78      5.91 o 
  -8   6   6        5.13        2.33      4.24 o 
  -7   6   6       21.27       23.97      6.25 o 
  -6   6   6        2.11        2.66      2.99 o 
  -5   6   6       19.13       12.76      4.06 o 
  -4   6   6       89.25       88.77      9.03 o 
  -3   6   6       76.05       86.96     19.98 o 
  -2   6   6       25.26       25.54      2.81 o 
  -1   6   6      101.18      103.22      3.80 o 
   0   6   6      275.64      317.39      6.40 o 
   1   6   6       47.07       49.76      2.87 o 
   2   6   6      237.12      227.86      7.04 o 
   3   6   6      231.81      228.10      7.39 o 
   4   6   6       10.70       15.26      2.62 o 
   5   6   6       92.22       87.64      6.67 o 
   6   6   6       26.24       29.83      6.19 o 
   7   6   6        0.03       -0.79      3.46 o 
   8   6   6        0.00       -1.38      3.34 o 
  -9   7   6        6.77       16.72      6.02 o 
  -8   7   6        4.88        5.29      4.76 o 
  -7   7   6       25.19       34.99      7.54 o 
  -6   7   6        8.74       14.39      5.20 o 
  -5   7   6        4.20        9.66      3.95 o 
  -4   7   6        0.70       -0.53      1.99 o 
  -3   7   6        6.22        7.24      3.41 o 
  -2   7   6       33.52       30.09      4.09 o 
  -1   7   6      100.81       93.32      3.85 o 
   0   7   6       66.71       73.48      3.98 o 
   1   7   6       11.75       11.90      1.83 o 
   2   7   6      112.25      109.04      5.09 o 
   3   7   6      139.70      156.36      6.37 o 
   4   7   6        8.07        9.22      2.28 o 
   5   7   6        2.89        4.08      2.44 o 
   6   7   6        3.30        3.89      3.82 o 
   7   7   6       23.16       17.76      5.47 o 
  -8   8   6        3.76        5.13      4.80 o 
  -7   8   6       81.42       79.02     11.27 o 
  -6   8   6        0.24        0.62      3.42 o 
  -5   8   6        3.68        2.78      3.13 o 
  -4   8   6        5.04        6.39      3.39 o 
  -3   8   6        0.04        1.19      2.85 o 
  -2   8   6       15.29       24.10      3.16 o 
  -1   8   6      135.87      128.07      4.57 o 
   0   8   6       42.82       47.95      3.34 o 
   1   8   6      231.59      224.26      6.22 o 
   2   8   6      108.91      115.04      5.47 o 
   3   8   6        8.70       12.14      2.50 o 
   4   8   6       10.39       15.13      3.39 o 
   5   8   6        0.40        1.20      2.33 o 
   6   8   6       19.96       30.30      5.30 o 
   7   8   6        0.04       -1.71      3.70 o 
  -8   9   6       52.05       43.71      8.70 o 
  -7   9   6        2.74        8.23      5.01 o 
  -6   9   6       30.17       36.69      7.67 o 
  -5   9   6      136.62      140.44     12.37 o 
  -4   9   6       13.83       14.53      4.84 o 
  -3   9   6        0.01        2.21      2.73 o 
  -2   9   6       36.23       28.86      3.65 o 
  -1   9   6       10.05        8.47      2.16 o 
   0   9   6       48.90       57.80      3.74 o 
   1   9   6      276.68      271.28      7.10 o 
   2   9   6       53.25       55.81      4.70 o 
   3   9   6       33.19       36.50      4.93 o 
   4   9   6        1.04        1.90      2.09 o 
   5   9   6       17.64       13.70      3.76 o 
   6   9   6        7.00        7.32      3.42 o 
   7   9   6       33.16       38.88      7.60 o 
  -8  10   6        1.08        4.78      4.56 o 
  -7  10   6       24.54       27.23      7.35 o 
  -6  10   6       16.22       12.56      5.22 o 
  -5  10   6       41.33       38.92      7.55 o 
  -4  10   6       19.03       15.77      4.87 o 
  -3  10   6      109.20       87.29      6.91 o 
  -2  10   6       17.53       13.96      2.82 o 
  -1  10   6      174.27      166.95      6.75 o 
   0  10   6        2.13        4.34      1.94 o 
   1  10   6       94.57       97.92      5.39 o 
   2  10   6        0.80        1.85      2.05 o 
   3  10   6        0.60        1.98      1.98 o 
   4  10   6       62.14       59.13      6.84 o 
   5  10   6       41.08       39.81      5.83 o 
   6  10   6        0.00        5.07      3.09 o 
  -7  11   6        2.27        5.80      5.02 o 
  -6  11   6       57.19       52.64     10.12 o 
  -5  11   6       20.72       20.72      6.02 o 
  -4  11   6      128.26      112.18     11.68 o 
  -3  11   6      182.17      159.43      9.18 o 
  -2  11   6        9.64        6.74      2.48 o 
  -1  11   6       66.47       66.17      5.31 o 
   0  11   6      145.04      141.24      6.46 o 
   1  11   6        8.35       10.65      2.99 o 
   2  11   6       21.91       27.35      4.39 o 
   3  11   6       73.04       78.58      7.47 o 
   4  11   6       16.54       21.71      4.37 o 
   5  11   6        1.51        2.49      2.71 o 
   6  11   6        2.16        0.29      2.76 o 
  -7  12   6        0.43        8.45      5.59 o 
  -6  12   6       11.06       14.26      5.91 o 
  -5  12   6        2.45        3.07      4.36 o 
  -4  12   6       17.49       21.21      6.60 o 
  -3  12   6       12.81       14.11      3.95 o 
  -2  12   6       98.73       92.99      6.34 o 
  -1  12   6      245.09      237.51      8.83 o 
   0  12   6        0.38       -0.64      1.95 o 
   1  12   6        6.68        9.02      3.74 o 
   2  12   6        2.66        0.38      2.25 o 
   3  12   6        6.30        7.77      3.05 o 
   4  12   6        3.83        7.94      3.29 o 
   5  12   6        3.73        8.16      3.52 o 
  -6  13   6        2.65        4.08      4.55 o 
  -5  13   6       10.84       13.69      6.20 o 
  -4  13   6        6.05        7.65      6.03 o 
  -3  13   6       49.88       47.55      6.48 o 
  -2  13   6       58.04       61.51      7.17 o 
  -1  13   6       69.16       75.43      6.25 o 
   0  13   6      117.61      111.19      9.85 o 
   1  13   6       91.22       99.46      9.80 o 
   2  13   6       15.28       22.75      5.76 o 
   3  13   6       13.58       19.36      4.69 o 
   4  13   6        0.91        0.18      2.84 o 
   5  13   6       11.78       21.27      5.70 o 
  -5  14   6        3.58        3.14      3.67 o 
  -4  14   6        2.39        2.62      4.39 o 
  -3  14   6        6.07       11.80      4.15 o 
  -2  14   6       40.23       46.78      6.43 o 
  -1  14   6       62.83       73.47     10.49 o 
   0  14   6       36.18       32.22      6.38 o 
   1  14   6       10.63        8.70      4.31 o 
   2  14   6       38.06       37.70      7.12 o 
   3  14   6        6.49        4.50      3.79 o 
   4  14   6        9.59       10.23      3.87 o 
  -4  15   6        0.16       -1.60      3.37 o 
  -3  15   6       62.69       70.48      8.44 o 
  -2  15   6        2.52        4.32      3.60 o 
  -1  15   6        2.07        4.10      5.02 o 
   0  15   6       12.95       24.09      8.78 o 
   1  15   6       31.05       46.97      8.37 o 
   2  15   6       11.32       10.36      4.71 o 
   3  15   6       28.55       36.72      7.85 o 
  -2  16   6        0.01        7.01      6.23 o 
  -1  16   6        0.24        7.31      5.40 o 
   0  16   6       17.23       17.05      7.17 o 
   1  16   6        9.16       18.06      8.63 o 
 -10   1   7        2.00        4.12      4.26 o 
  -9   1   7        0.46        3.14      6.59 o 
  -8   1   7        5.50       11.15      5.58 o 
  -7   1   7        0.00        3.87      2.90 o 
  -6   1   7       49.74       52.37      5.75 o 
  -5   1   7       66.69       77.43      8.39 o 
  -4   1   7        8.98       11.26      2.76 o 
  -3   1   7      526.58      553.56     11.93 o 
  -2   1   7       19.85       22.17      2.88 o 
  -1   1   7     6545.40     6424.43    409.74 o 
   0   1   7       96.73       90.11      2.98 o 
   1   1   7     4668.42     5161.21     48.26 o 
   2   1   7      140.91      135.33      3.97 o 
   3   1   7      322.08      341.62      6.69 o 
   4   1   7        9.12        8.67      2.09 o 
   5   1   7        0.03        1.11      1.49 o 
   6   1   7        4.63        3.99      2.35 o 
   7   1   7        0.14        1.06      2.52 o 
   8   1   7        2.68        2.63      3.22 o 
 -10   2   7        0.18        5.04      5.83 o 
  -9   2   7        6.65       10.80      5.74 o 
  -8   2   7        0.14        0.94      3.81 o 
  -7   2   7       19.95       26.43      6.73 o 
  -6   2   7       37.11       47.05      5.67 o 
  -5   2   7      127.95      137.64      7.14 o 
  -4   2   7       55.70       71.73      5.25 o 
  -3   2   7     1063.96     1140.07     22.83 o 
  -2   2   7      237.64      234.38      7.19 o 
  -1   2   7     2529.45     2466.17     51.02 o 
   0   2   7      423.20      403.68      7.27 o 
   1   2   7     1652.68     1726.83     40.79 o 
   2   2   7      385.02      374.00      6.74 o 
   3   2   7      497.19      534.99     10.56 o 
   4   2   7       84.55       92.46      6.24 o 
   5   2   7       53.88       48.87      5.31 o 
   6   2   7        2.24        3.84      2.18 o 
   7   2   7        0.60        3.42      2.57 o 
   8   2   7        0.82        4.53      3.37 o 
  -9   3   7        1.30        5.77      5.09 o 
  -8   3   7        6.34        7.51      4.36 o 
  -7   3   7      112.70      140.26     11.38 o 
  -6   3   7        9.50       14.60      4.69 o 
  -5   3   7      148.68      149.07      7.41 o 
  -4   3   7       92.62       91.02      5.35 o 
  -3   3   7     1125.53     1117.40     22.58 o 
  -2   3   7       44.02       40.20      3.60 o 
  -1   3   7        9.67       12.28      2.25 o 
   0   3   7      113.03      129.21      6.83 o 
   1   3   7        4.33        3.49      1.39 o 
   2   3   7       40.97       22.78      7.67 o 
   3   3   7      407.33      399.24     11.45 o 
   4   3   7      223.85      215.22      7.03 o 
   5   3   7      141.27      136.79      7.44 o 
   6   3   7       22.73       33.35      4.80 o 
   7   3   7        5.41        8.95      3.13 o 
   8   3   7       22.06       32.02      9.97 o 
  -9   4   7       17.43       29.10      9.31 o 
  -8   4   7        0.06       -0.56      3.77 o 
  -7   4   7        7.06        9.95      4.53 o 
  -6   4   7       59.32       75.01     16.41 o 
  -5   4   7       74.85       70.08      8.58 o 
  -4   4   7       30.14       28.29      3.44 o 
  -3   4   7      261.95      269.99      8.01 o 
  -2   4   7      121.81      116.90      5.24 o 
  -1   4   7      648.38      656.69     10.64 o 
   0   4   7       55.25       63.65      3.54 o 
   1   4   7      330.38      340.47      7.91 o 
   2   4   7     1154.64     1205.34     31.52 o 
   3   4   7      118.49      126.67      5.34 o 
   4   4   7      304.83      336.81     15.79 o 
   5   4   7       85.05       79.92      6.34 o 
   6   4   7       14.86       14.49      3.55 o 
   7   4   7        1.00        2.07      3.55 o 
   8   4   7        1.19        2.71      3.71 o 
  -9   5   7       28.35       32.63      8.36 o 
  -8   5   7        2.34        5.87      5.18 o 
  -7   5   7       22.45       28.62      6.65 o 
  -6   5   7       10.04       10.85      4.80 o 
  -5   5   7      275.93      286.53     21.09 o 
  -4   5   7       37.84       33.13      9.64 o 
  -3   5   7        0.86        0.12      1.35 o 
  -2   5   7      345.21      328.06      8.87 o 
  -1   5   7       46.10       53.21      3.59 o 
   0   5   7        2.05        1.74      1.27 o 
   1   5   7        3.58        5.82      1.70 o 
   2   5   7      168.74      167.19      6.05 o 
   3   5   7        0.10       -0.18      1.37 o 
   4   5   7      290.50      293.31      8.76 o 
   5   5   7       26.61       25.97      3.47 o 
   6   5   7       16.03       20.29      6.33 o 
   7   5   7       78.93       78.97     14.43 o 
   8   5   7        7.07        4.07      4.19 o 
  -9   6   7        0.42        6.15      5.09 o 
  -8   6   7        1.46        5.63      5.10 o 
  -7   6   7        1.21       -0.94      3.04 o 
  -6   6   7        3.24        5.37      4.95 o 
  -5   6   7        7.49        3.55      3.24 o 
  -4   6   7       70.30       79.75     10.13 o 
  -3   6   7      759.77      679.51     44.03 o 
  -2   6   7        5.16        6.21      1.92 o 
  -1   6   7      204.21      216.92      6.55 o 
   0   6   7       83.44       71.67      4.05 o 
   1   6   7       19.15       27.22      3.05 o 
   2   6   7      123.06      132.48      5.79 o 
   3   6   7        5.19        5.69      1.90 o 
   4   6   7      238.75      228.74     10.38 o 
   5   6   7        9.39       13.44      2.80 o 
   6   6   7        7.23        9.53      5.00 o 
   7   6   7        0.06       -1.65      3.18 o 
  -9   7   7        0.36        5.29      4.55 o 
  -8   7   7        8.18        9.43      8.29 o 
  -7   7   7       13.44       13.08      5.56 o 
  -6   7   7        2.53        4.04      4.16 o 
  -5   7   7        9.93       11.98      4.60 o 
  -4   7   7      116.02      135.80     22.50 o 
  -3   7   7      123.67      136.27     14.20 o 
  -2   7   7        7.06        6.89      1.95 o 
  -1   7   7      295.47      319.86      8.15 o 
   0   7   7       41.63       38.15      2.98 o 
   1   7   7       11.09       18.01      2.72 o 
   2   7   7        7.41        6.84      2.06 o 
   3   7   7        1.36        1.59      1.64 o 
   4   7   7       17.48       18.95      3.10 o 
   5   7   7      124.90      133.72     10.12 o 
   6   7   7       15.18       15.51      6.52 o 
   7   7   7        9.54        8.28      4.45 o 
  -8   8   7       19.21       18.80      6.67 o 
  -7   8   7        8.17       12.23      6.07 o 
  -6   8   7       20.22       22.51      6.23 o 
  -5   8   7       70.57       58.03     12.43 o 
  -4   8   7        1.12        3.93      3.53 o 
  -3   8   7       40.28       38.84      6.41 o 
  -2   8   7      139.53      156.26     10.16 o 
  -1   8   7      404.18      420.40      9.30 o 
   0   8   7       23.84       29.21      2.83 o 
   1   8   7        0.09        1.35      1.58 o 
   2   8   7        0.31        1.69      1.62 o 
   3   8   7      235.88      231.08      8.16 o 
   4   8   7       12.29       13.89      3.37 o 
   5   8   7        1.35       -0.34      2.25 o 
   6   8   7       94.92       91.32      8.55 o 
   7   8   7        4.14        5.79      4.16 o 
  -8   9   7        2.72        4.93      4.68 o 
  -7   9   7       30.94       29.51      7.88 o 
  -6   9   7       41.41       40.75      7.77 o 
  -5   9   7        0.90        1.26      3.34 o 
  -4   9   7        9.49       16.77      6.78 o 
  -3   9   7        0.58       -1.55      2.85 o 
  -2   9   7       18.02       21.09      3.89 o 
  -1   9   7      111.10      106.77      5.45 o 
   0   9   7       25.68       24.15      2.78 o 
   1   9   7      207.99      209.63      7.59 o 
   2   9   7        5.93        6.59      2.29 o 
   3   9   7       49.70       50.28      5.77 o 
   4   9   7        3.58        1.92      2.47 o 
   5   9   7        8.21       10.43      3.60 o 
   6   9   7        6.00        6.18      3.08 o 
   7   9   7        1.33        1.50      3.39 o 
  -8  10   7        7.74       11.32      5.82 o 
  -7  10   7        0.20        6.61      5.10 o 
  -6  10   7       19.11       16.26      5.45 o 
  -5  10   7       98.56       98.71     11.73 o 
  -4  10   7       78.63       73.47      9.73 o 
  -3  10   7        2.95        7.42      3.88 o 
  -2  10   7        2.89        3.82      2.06 o 
  -1  10   7       81.34       94.90      5.89 o 
   0  10   7       26.24       25.29      4.30 o 
   1  10   7        1.38        1.21      1.82 o 
   2  10   7       12.38       10.55      3.06 o 
   3  10   7       23.94       28.06      4.74 o 
   4  10   7       54.45       50.79      6.34 o 
   5  10   7        5.87       13.00      3.91 o 
   6  10   7        1.36        1.64      2.84 o 
  -7  11   7       10.46       13.54      6.05 o 
  -6  11   7        0.44        0.43      4.34 o 
  -5  11   7       40.82       27.18      6.61 o 
  -4  11   7      212.17      193.20     14.01 o 
  -3  11   7       10.98       13.40      4.95 o 
  -2  11   7       40.23       37.01      4.38 o 
  -1  11   7       16.65       15.04      3.02 o 
   0  11   7        2.36        4.18      2.55 o 
   1  11   7        5.86        6.35      2.28 o 
   2  11   7       64.96       50.58      6.06 o 
   3  11   7        0.49        1.74      2.37 o 
   4  11   7       39.25       32.95      6.18 o 
   5  11   7        7.00        7.41      3.42 o 
   6  11   7        8.37       11.90      3.86 o 
  -6  12   7        4.74        5.25      4.58 o 
  -5  12   7       16.16       15.75      6.81 o 
  -4  12   7        0.02       -1.73      3.43 o 
  -3  12   7       84.97       81.04     10.75 o 
  -2  12   7      162.94      142.59      7.19 o 
  -1  12   7        0.00        1.45      2.00 o 
   0  12   7       21.35       22.81      4.19 o 
   1  12   7        5.34        2.78      2.90 o 
   2  12   7       20.79       19.23      4.21 o 
   3  12   7        0.33        0.28      2.49 o 
   4  12   7        7.34        9.70      3.63 o 
   5  12   7        4.52        1.85      3.23 o 
  -6  13   7       49.38       40.76      8.29 o 
  -5  13   7        3.04        4.27      4.99 o 
  -4  13   7        0.00        1.43      3.96 o 
  -3  13   7      134.86      129.85      9.22 o 
  -2  13   7      114.89      106.12      8.33 o 
  -1  13   7        0.13        1.59      2.59 o 
   0  13   7        9.68        9.02      3.84 o 
   1  13   7       39.86       43.07      7.61 o 
   2  13   7        1.38       -0.47      2.90 o 
   3  13   7       40.27       34.77      6.20 o 
   4  13   7       11.62       17.62      4.48 o 
  -5  14   7        0.01        2.59      4.06 o 
  -4  14   7       21.74       11.24      5.50 o 
  -3  14   7       11.30       11.89      4.15 o 
  -2  14   7        6.67        4.25      2.91 o 
  -1  14   7       19.56       23.46      9.03 o 
   0  14   7      182.75      157.49     11.69 o 
   1  14   7       10.91        7.78      4.24 o 
   2  14   7        0.01       -0.63      3.22 o 
   3  14   7        7.74       18.28      5.63 o 
  -3  15   7        0.22        4.98      3.59 o 
  -2  15   7        4.90        4.35      5.76 o 
  -1  15   7       80.95       87.50     16.85 o 
   0  15   7       33.42       26.98      9.84 o 
   1  15   7        3.88        6.45      4.11 o 
   2  15   7      132.62      137.19     11.73 o 
 -10   0   8        8.88       14.52      8.27 o 
  -9   0   8        0.57       -4.06      5.78 o 
  -8   0   8       14.18       16.40      8.69 o 
  -7   0   8        2.52        1.11      3.67 o 
  -6   0   8       29.48       35.99      6.93 o 
  -5   0   8      476.27      474.27     17.17 o 
  -4   0   8      433.69      467.08     15.75 o 
  -3   0   8     6667.90     7642.90     63.68 o 
  -2   0   8      116.03      113.67      6.69 o 
  -1   0   8     1396.57     1522.73     32.76 o 
   0   0   8      238.81      266.57     26.11 o 
   1   0   8      229.92      268.39      8.46 o 
   2   0   8       21.86       24.73      4.01 o 
   3   0   8       81.67       99.34      8.70 o 
   4   0   8      135.87      146.62      8.78 o 
   5   0   8       44.09       45.16      6.46 o 
   6   0   8       13.68       17.30      6.12 o 
   7   0   8       50.99       38.05      9.50 o 
   8   0   8        0.32        1.48      4.77 o 
  -9   1   8        6.89       13.00      5.59 o 
  -8   1   8        1.10        0.17      4.22 o 
  -7   1   8       94.49      104.40     11.92 o 
  -6   1   8       53.25       57.67      6.46 o 
  -5   1   8      198.59      213.66      9.44 o 
  -4   1   8      325.98      317.33     11.11 o 
  -3   1   8       62.42       68.47      5.62 o 
  -2   1   8       98.88       82.03      4.05 o 
  -1   1   8     3483.61     3688.28     82.28 o 
   0   1   8        6.73        8.83      1.45 o 
   1   1   8      107.05      106.91      3.46 o 
   2   1   8       26.67       29.09      2.38 o 
   3   1   8       25.56       24.16      3.02 o 
   4   1   8       25.41       35.21      3.72 o 
   5   1   8      249.76      238.98      9.75 o 
   6   1   8        3.49        4.29      2.56 o 
   7   1   8       24.35       19.91      4.97 o 
   8   1   8        9.64       13.33      4.60 o 
  -9   2   8       19.00       25.04      7.82 o 
  -8   2   8        5.87       14.27      5.97 o 
  -7   2   8       77.21       87.78     11.07 o 
  -6   2   8        3.08        3.59      2.46 o 
  -5   2   8      144.95      156.09      7.97 o 
  -4   2   8      232.94      213.96      8.30 o 
  -3   2   8       14.55       16.69      2.94 o 
  -2   2   8     1206.07     1171.59     16.90 o 
  -1   2   8      619.55      698.29     22.23 o 
   0   2   8       55.71       69.96      3.09 o 
   1   2   8      822.80      900.65     12.38 o 
   2   2   8        1.93        2.68      1.13 o 
   3   2   8      373.08      389.62      7.59 o 
   4   2   8       20.90       19.33      3.53 o 
   5   2   8        0.20        0.62      1.92 o 
   6   2   8        4.34        6.58      2.74 o 
   7   2   8       11.65       14.80      4.61 o 
   8   2   8        2.27        5.92      3.61 o 
  -9   3   8       56.34       50.12      9.93 o 
  -8   3   8       22.34       25.99      7.48 o 
  -7   3   8        0.42       -0.26      3.70 o 
  -6   3   8       41.68       53.36      8.12 o 
  -5   3   8       94.70       89.46      6.22 o 
  -4   3   8      690.92      654.21     16.40 o 
  -3   3   8      109.93      120.45      5.93 o 
  -2   3   8        0.00        0.07      1.42 o 
  -1   3   8      499.22      483.99     10.57 o 
   0   3   8      330.92      342.15      6.37 o 
   1   3   8     1695.30     1892.65     47.81 o 
   2   3   8       25.71       39.41      3.50 o 
   3   3   8      884.26      824.59     11.21 o 
   4   3   8        0.03       -0.54      1.59 o 
   5   3   8       52.68       61.67      6.30 o 
   6   3   8       30.33       42.12      5.63 o 
   7   3   8        0.96        2.81      2.78 o 
   8   3   8        1.66        3.76      5.02 o 
  -9   4   8        6.21        2.84      5.41 o 
  -8   4   8        3.56        8.26      4.66 o 
  -7   4   8        2.37        2.42      3.84 o 
  -6   4   8       30.27       27.12      6.09 o 
  -5   4   8        0.13       -0.17      2.33 o 
  -4   4   8      169.20      157.39      7.12 o 
  -3   4   8      556.49      526.91     15.37 o 
  -2   4   8      667.23      599.99     12.31 o 
  -1   4   8      115.17      125.44      5.08 o 
   0   4   8      319.47      285.60      7.57 o 
   1   4   8      291.29      241.31      8.36 o 
   2   4   8      292.12      294.12      9.74 o 
   3   4   8      466.19      475.71     15.73 o 
   4   4   8       15.98       19.80      3.63 o 
   5   4   8       24.64       27.18      4.36 o 
   6   4   8        0.10       -0.15      2.22 o 
   7   4   8        4.11        6.11      4.00 o 
   8   4   8        0.51        1.32      4.80 o 
  -9   5   8        0.06        1.16      4.69 o 
  -8   5   8        0.32        3.36      4.47 o 
  -7   5   8       64.40       71.47     10.25 o 
  -6   5   8       13.30       19.59      5.66 o 
  -5   5   8      177.61      175.29     11.22 o 
  -4   5   8       76.20       75.73     11.35 o 
  -3   5   8      292.91      244.39      8.11 o 
  -2   5   8      226.67      239.39      8.08 o 
  -1   5   8       96.32       93.08      4.57 o 
   0   5   8      294.33      254.96     12.58 o 
   1   5   8      419.78      376.88     16.02 o 
   2   5   8      254.75      256.06      9.72 o 
   3   5   8        4.52        7.52      2.02 o 
   4   5   8       66.78       70.33      4.98 o 
   5   5   8       41.52       38.43      5.18 o 
   6   5   8        0.15        1.54      3.22 o 
   7   5   8       10.91        8.08      4.91 o 
  -9   6   8       22.55       26.11      7.53 o 
  -8   6   8       20.33       19.18      6.61 o 
  -7   6   8       45.29       44.07      8.38 o 
  -6   6   8        0.00        2.02      3.41 o 
  -5   6   8      352.34      344.86     16.96 o 
  -4   6   8       16.94       16.06      4.73 o 
  -3   6   8        1.26        1.68      2.31 o 
  -2   6   8      226.97      195.09      7.46 o 
  -1   6   8      373.01      361.95     11.07 o 
   0   6   8      603.14      621.95     14.44 o 
   1   6   8      277.67      288.22      8.28 o 
   2   6   8        0.43        1.14      1.62 o 
   3   6   8       16.47       16.37      2.79 o 
   4   6   8       61.15       60.89      5.13 o 
   5   6   8       48.02       45.81      5.79 o 
   6   6   8       64.45       72.58      9.98 o 
   7   6   8        1.21        2.97      3.39 o 
  -9   7   8        5.38        0.60      4.02 o 
  -8   7   8        1.35       -0.24      4.49 o 
  -7   7   8      140.87      129.93     13.75 o 
  -6   7   8        2.19        1.03      3.77 o 
  -5   7   8        3.00        9.87      4.86 o 
  -4   7   8       24.81       28.81      5.96 o 
  -3   7   8        0.00        2.02      2.30 o 
  -2   7   8       35.21       45.26      7.15 o 
  -1   7   8      259.87      204.80      9.22 o 
   0   7   8       29.66       27.39      3.34 o 
   1   7   8       80.65       81.89      4.94 o 
   2   7   8      120.29      109.48      5.93 o 
   3   7   8       13.60       21.90      3.36 o 
   4   7   8        2.46        2.62      1.84 o 
   5   7   8       46.95       53.82      7.36 o 
   6   7   8        2.56        0.90      3.58 o 
   7   7   8       24.74       28.00      7.11 o 
  -8   8   8        2.72        3.88      4.84 o 
  -7   8   8        3.91        3.57      4.70 o 
  -6   8   8       37.88       53.11      9.40 o 
  -5   8   8       18.93       18.35      5.64 o 
  -4   8   8       43.95       41.09     10.80 o 
  -3   8   8      230.17      209.33     12.22 o 
  -2   8   8       59.51       59.72      7.70 o 
  -1   8   8      222.13      210.03      7.20 o 
   0   8   8       49.49       62.65      5.70 o 
   1   8   8       49.31       48.28      4.50 o 
   2   8   8       91.56       93.80      5.57 o 
   3   8   8       56.29       67.83      5.86 o 
   4   8   8       16.42       16.88      4.00 o 
   5   8   8       21.59       19.97      4.32 o 
   6   8   8        3.37        0.75      3.93 o 
   7   8   8        1.37        0.52      3.90 o 
  -8   9   8        0.00       -0.29      3.99 o 
  -7   9   8       10.89        6.71      5.06 o 
  -6   9   8       14.38       13.03      5.73 o 
  -5   9   8       65.51       59.73      9.37 o 
  -4   9   8        5.55        1.29      3.09 o 
  -3   9   8       37.52       27.18      5.96 o 
  -2   9   8       11.35        7.73      3.89 o 
  -1   9   8      218.43      211.62      9.94 o 
   0   9   8        2.62        0.69      1.64 o 
   1   9   8       16.20       14.03      2.77 o 
   2   9   8        3.85        1.02      1.73 o 
   3   9   8      166.24      164.80      8.85 o 
   4   9   8      101.82       91.66      7.59 o 
   5   9   8       78.93       74.99      7.98 o 
   6   9   8        1.33        1.10      3.86 o 
  -7  10   8        1.46        5.08      5.24 o 
  -6  10   8       24.15       22.86      6.43 o 
  -5  10   8        0.19       -0.98      3.82 o 
  -4  10   8       61.65       70.94     10.75 o 
  -3  10   8      150.74      143.22     10.92 o 
  -2  10   8       36.52       37.32      6.99 o 
  -1  10   8       10.60       11.13      3.30 o 
   0  10   8       60.60       64.86      6.50 o 
   1  10   8       20.05       18.50      3.19 o 
   2  10   8      243.51      200.89      8.18 o 
   3  10   8       70.96       67.79      7.15 o 
   4  10   8        0.62        2.83      2.56 o 
   5  10   8        1.90        0.31      2.83 o 
   6  10   8        2.64        2.11      3.47 o 
  -7  11   8        0.41       -0.54      4.81 o 
  -6  11   8        3.41        1.03      4.01 o 
  -5  11   8        0.09       -0.19      3.91 o 
  -4  11   8       20.07       20.87      6.20 o 
  -3  11   8        1.56        1.82      3.64 o 
  -2  11   8       68.87       54.61      6.50 o 
  -1  11   8       70.12       69.54      7.18 o 
   0  11   8      171.05      148.71      9.19 o 
   1  11   8       92.69       81.52      7.35 o 
   2  11   8      129.41      118.00      7.89 o 
   3  11   8       47.84       48.91      6.30 o 
   4  11   8       21.11       18.75      4.33 o 
   5  11   8       13.47       14.04      4.24 o 
  -6  12   8       24.48       19.21      6.27 o 
  -5  12   8        0.51        0.00      3.31 o 
  -4  12   8       58.91       57.83      9.86 o 
  -3  12   8       49.20       58.82      9.43 o 
  -2  12   8      131.24      118.07      7.00 o 
  -1  12   8       33.36       33.82      5.37 o 
   0  12   8      228.33      206.07     10.37 o 
   1  12   8       83.80       78.72      9.68 o 
   2  12   8       43.34       41.99      7.70 o 
   3  12   8       33.60       40.21      6.18 o 
   4  12   8        0.05        1.85      2.72 o 
   5  12   8        0.56        4.80      3.45 o 
  -5  13   8       21.32       23.22      7.59 o 
  -4  13   8       45.68       48.60      8.91 o 
  -3  13   8        6.13        5.88      4.14 o 
  -2  13   8      111.92      106.54      8.82 o 
  -1  13   8       48.16       57.75      6.99 o 
   0  13   8        6.77        2.86      3.37 o 
   1  13   8       19.73       13.30      4.66 o 
   2  13   8       21.18       23.04      8.29 o 
   3  13   8        8.40       10.06      4.24 o 
   4  13   8       11.75       18.39      4.48 o 
  -4  14   8        0.19        2.68      4.03 o 
  -3  14   8        1.56        7.45      5.55 o 
  -2  14   8        0.86        5.11      4.01 o 
  -1  14   8       52.22       45.68      8.02 o 
   0  14   8        1.05        1.94      3.15 o 
   1  14   8       56.08       53.68      8.75 o 
   2  14   8        4.49        5.98      3.94 o 
   3  14   8        1.05        4.51      4.41 o 
  -3  15   8       73.13       82.03     11.56 o 
  -2  15   8       21.57       25.55      9.28 o 
  -1  15   8       10.95        9.43      6.59 o 
   0  15   8        0.00        1.19      3.68 o 
   1  15   8        0.13        0.83      3.43 o 
  -9   1   9       28.79       31.28      8.25 o 
  -8   1   9        7.51       17.72      5.47 o 
  -7   1   9       49.54       64.46      9.79 o 
  -6   1   9        1.01        1.72      2.74 o 
  -5   1   9      148.49      141.49      7.96 o 
  -4   1   9        8.78       14.57      2.83 o 
  -3   1   9      123.70      124.47      5.59 o 
  -2   1   9      553.89      589.78     18.93 o 
  -1   1   9       50.05       58.70      3.34 o 
   0   1   9      712.41      795.43     18.16 o 
   1   1   9       13.07       15.65      2.12 o 
   2   1   9       26.57       36.37      3.50 o 
   3   1   9       30.08       27.43      3.36 o 
   4   1   9       45.29       51.96      4.67 o 
   5   1   9       38.23       38.48      5.03 o 
   6   1   9        0.52       -0.43      2.24 o 
   7   1   9        1.63        0.13      2.88 o 
  -9   2   9        7.96       10.71      8.22 o 
  -8   2   9       13.99       21.28      6.84 o 
  -7   2   9        0.12       -0.20      3.14 o 
  -6   2   9        1.41        0.35      2.91 o 
  -5   2   9      167.45      179.20      8.77 o 
  -4   2   9      124.10      135.61      7.08 o 
  -3   2   9      325.72      356.26     12.24 o 
  -2   2   9       12.61       20.51      3.13 o 
  -1   2   9       16.28       21.47      2.45 o 
   0   2   9       78.53       84.26      3.66 o 
   1   2   9        4.28        6.06      1.69 o 
   2   2   9     1373.85     1415.64     47.55 o 
   3   2   9       21.93       20.57      2.93 o 
   4   2   9        0.02        0.02      1.83 o 
   5   2   9        8.21        8.37      2.84 o 
   6   2   9        1.50        1.12      2.30 o 
   7   2   9       29.89       34.81      6.72 o 
  -9   3   9       12.65       16.38      9.56 o 
  -8   3   9       10.14       17.55      7.56 o 
  -7   3   9       87.40      100.36     12.01 o 
  -6   3   9        9.72        9.89      4.27 o 
  -5   3   9      134.22      121.68      7.12 o 
  -4   3   9        2.73        2.71      2.05 o 
  -3   3   9       58.42       56.94      4.89 o 
  -2   3   9      102.45       89.26      5.38 o 
  -1   3   9       12.04        9.01      2.22 o 
   0   3   9       93.93       94.32      4.77 o 
   1   3   9        4.84        8.47      1.90 o 
   2   3   9        1.64        4.04      1.66 o 
   3   3   9       12.80       12.56      3.02 o 
   4   3   9      126.22      143.04      7.85 o 
   5   3   9        1.92        1.53      2.24 o 
   6   3   9        2.05        2.89      2.43 o 
   7   3   9       10.25        9.98      3.99 o 
  -9   4   9       24.13       31.96      7.94 o 
  -8   4   9       39.51       47.85      9.85 o 
  -7   4   9      130.84      147.14     20.81 o 
  -6   4   9        0.01        1.52      3.06 o 
  -5   4   9      220.95      221.32     21.93 o 
  -4   4   9        1.45        3.68      2.17 o 
  -3   4   9       21.14       19.76      3.34 o 
  -2   4   9      100.12      102.35      5.57 o 
  -1   4   9       26.89       23.80      3.46 o 
   0   4   9      215.45      193.48      6.51 o 
   1   4   9       27.58       26.42      3.10 o 
   2   4   9      160.77      157.45      7.58 o 
   3   4   9       46.24       42.73      3.98 o 
   4   4   9      231.57      239.30     10.19 o 
   5   4   9        4.72        3.05      2.37 o 
   6   4   9       13.94       15.49      3.83 o 
   7   4   9        0.01        2.88      3.71 o 
  -9   5   9       45.30       37.70      8.76 o 
  -8   5   9        1.27        3.71      4.77 o 
  -7   5   9      153.92      175.97     14.76 o 
  -6   5   9       60.56       57.35     14.47 o 
  -5   5   9      193.61      204.84     13.43 o 
  -4   5   9       29.08       27.65      5.77 o 
  -3   5   9       76.92       76.19      5.41 o 
  -2   5   9       25.02       23.80      3.51 o 
  -1   5   9        6.65        8.71      2.07 o 
   0   5   9       93.67       97.05      5.01 o 
   1   5   9       13.94       10.37      2.16 o 
   2   5   9        8.88       13.12      2.48 o 
   3   5   9        1.63        4.44      1.88 o 
   4   5   9       20.16       20.25      3.95 o 
   5   5   9       45.16       44.90      5.77 o 
   6   5   9       17.13       18.25      4.19 o 
   7   5   9        0.83        5.15      4.37 o 
  -9   6   9        0.00       -1.84      4.46 o 
  -8   6   9       52.15       57.89      9.95 o 
  -7   6   9       81.27       97.97     16.15 o 
  -6   6   9       17.57       22.77      6.22 o 
  -5   6   9       50.25       52.51     10.14 o 
  -4   6   9      185.62      170.77     11.22 o 
  -3   6   9       18.49       14.90      4.61 o 
  -2   6   9        1.87        1.52      1.73 o 
  -1   6   9      239.02      236.29      7.62 o 
   0   6   9      141.20      122.03      5.64 o 
   1   6   9        0.05       -0.71      1.44 o 
   2   6   9      110.11      108.25      5.61 o 
   3   6   9       13.35       12.75      2.76 o 
   4   6   9      143.94      151.91      8.50 o 
   5   6   9       37.40       37.32      5.32 o 
   6   6   9        0.75        0.93      3.83 o 
   7   6   9       40.25       42.27      8.23 o 
  -8   7   9        0.00        2.30      4.21 o 
  -7   7   9        2.58       -0.92      5.36 o 
  -6   7   9      237.28      224.36     15.16 o 
  -5   7   9       62.46       71.66     13.60 o 
  -4   7   9        3.59        5.96      3.61 o 
  -3   7   9       27.12       27.88      5.74 o 
  -2   7   9      270.06      276.09     13.39 o 
  -1   7   9       87.92       79.15      5.00 o 
   0   7   9       28.52       29.05      3.49 o 
   1   7   9       21.82       21.06      3.20 o 
   2   7   9        5.43        6.43      2.26 o 
   3   7   9        0.00        2.99      1.90 o 
   4   7   9       23.17       28.61      4.07 o 
   5   7   9       66.51       71.39      9.74 o 
   6   7   9        9.77       14.80      5.48 o 
  -8   8   9       50.63       54.45     10.54 o 
  -7   8   9       17.93       18.40      6.85 o 
  -6   8   9        2.26        0.42      7.81 o 
  -5   8   9       30.10       26.36      6.65 o 
  -4   8   9      237.81      234.63     14.94 o 
  -3   8   9       20.05       18.51      5.20 o 
  -2   8   9       18.99       25.17      5.73 o 
  -1   8   9       99.89       97.09      5.24 o 
   0   8   9       94.64       98.76      6.77 o 
   1   8   9       42.91       39.85      4.34 o 
   2   8   9      123.28      128.70      6.51 o 
   3   8   9      255.94      268.15      9.50 o 
   4   8   9       58.73       73.14      7.27 o 
   5   8   9        9.14       12.15      5.38 o 
   6   8   9        2.05        5.22      3.99 o 
  -8   9   9       19.04       26.62      7.84 o 
  -7   9   9        8.55       11.55      5.82 o 
  -6   9   9       29.41       31.01      8.01 o 
  -5   9   9      101.43       98.79     12.11 o 
  -4   9   9       56.72       41.17      7.18 o 
  -3   9   9       36.41       35.78      6.82 o 
  -2   9   9      241.68      229.82     17.99 o 
  -1   9   9      139.09      118.59      7.55 o 
   0   9   9       19.52       23.97      3.50 o 
   1   9   9      191.77      167.95      7.29 o 
   2   9   9       41.35       35.76      4.38 o 
   3   9   9       13.47       12.70      3.60 o 
   4   9   9       26.21       31.72      5.19 o 
   5   9   9       24.51       35.01      7.55 o 
   6   9   9        0.96        3.50      3.52 o 
  -7  10   9        1.82        5.87      5.07 o 
  -6  10   9        4.82        5.51      4.17 o 
  -5  10   9       67.33       67.83     10.14 o 
  -4  10   9        6.00        8.89      4.41 o 
  -3  10   9       65.01       66.13      9.63 o 
  -2  10   9      108.37       91.88     11.30 o 
  -1  10   9      148.86      138.93      8.16 o 
   0  10   9      103.46       92.85      7.66 o 
   1  10   9        6.80        7.14      2.43 o 
   2  10   9        7.62        6.32      2.45 o 
   3  10   9       72.52       86.17      8.17 o 
   4  10   9        2.09        3.39      3.10 o 
   5  10   9        2.85        6.47      3.57 o 
  -7  11   9        2.07        6.08      5.04 o 
  -6  11   9        1.28        0.73      3.75 o 
  -5  11   9        4.61        8.18      4.87 o 
  -4  11   9        0.17       -2.81      3.49 o 
  -3  11   9      551.07      520.51     37.89 o 
  -2  11   9       13.51       24.55      5.99 o 
  -1  11   9       38.17       28.77      4.89 o 
   0  11   9        2.70        6.03      2.72 o 
   1  11   9        0.01        2.05      2.32 o 
   2  11   9       10.45       12.23      3.50 o 
   3  11   9       30.63       44.41      6.45 o 
   4  11   9        0.16       -0.01      2.62 o 
   5  11   9        0.03        2.85      3.07 o 
  -6  12   9       21.36       23.36      7.05 o 
  -5  12   9        0.50        3.53      4.24 o 
  -4  12   9       14.55       27.56      6.87 o 
  -3  12   9        3.77        6.96      4.36 o 
  -2  12   9       71.76       69.55      9.80 o 
  -1  12   9       72.70       72.73      7.65 o 
   0  12   9       14.33        9.40      3.32 o 
   1  12   9        2.93        5.60      3.52 o 
   2  12   9        1.09        4.73      3.94 o 
   3  12   9        6.61        5.77      3.28 o 
   4  12   9        0.03        0.54      2.93 o 
  -5  13   9       98.32      124.99     14.57 o 
  -4  13   9       94.75       92.02     12.49 o 
  -3  13   9        0.14        1.52      3.54 o 
  -2  13   9       12.32        7.35      4.43 o 
  -1  13   9       79.05       79.66      8.05 o 
   0  13   9        7.53        5.23      3.58 o 
   1  13   9        2.51        1.80      3.11 o 
   2  13   9        3.58        4.55      3.75 o 
   3  13   9       30.29       27.26      6.58 o 
  -4  14   9        0.13        2.85      4.26 o 
  -3  14   9       30.67       34.79      8.13 o 
  -2  14   9       35.34       44.89      8.91 o 
  -1  14   9       23.39       20.48      5.42 o 
   0  14   9        3.32        4.04      3.54 o 
   1  14   9       95.00       85.57     10.66 o 
   2  14   9        1.52        6.93      4.58 o 
  -2  15   9        1.45        2.38      5.58 o 
  -1  15   9        2.56        3.63      5.92 o 
   0  15   9        0.05        0.56      4.00 o 
  -9   0  10       23.59       34.76     13.60 o 
  -8   0  10       25.58       27.23     10.96 o 
  -7   0  10      171.36      179.91     13.49 o 
  -6   0  10        5.61        6.27      3.90 o 
  -5   0  10        0.37       -0.01      2.69 o 
  -4   0  10       21.01       19.78      6.67 o 
  -3   0  10      513.02      484.91     15.60 o 
  -2   0  10       31.24       36.88      6.20 o 
  -1   0  10       16.88       12.48      2.84 o 
   0   0  10      127.39      160.09     17.73 o 
   1   0  10      668.12      594.37     24.31 o 
   2   0  10      104.53       99.89      7.30 o 
   3   0  10        0.37        2.66      2.49 o 
   4   0  10      106.37      131.54      9.24 o 
   5   0  10      266.32      264.25     19.66 o 
   6   0  10       11.81       19.05      7.26 o 
   7   0  10       88.82      105.97     16.23 o 
  -9   1  10       17.56       21.05      7.32 o 
  -8   1  10       11.81       17.28      5.03 o 
  -7   1  10       92.24      114.94     10.54 o 
  -6   1  10        0.34        1.17      2.29 o 
  -5   1  10        1.50        2.53      2.31 o 
  -4   1  10      297.47      288.64      9.85 o 
  -3   1  10        1.87        0.02      1.38 o 
  -2   1  10       95.72       81.04      4.22 o 
  -1   1  10        0.08        4.77      1.38 o 
   0   1  10      620.28      646.70     10.00 o 
   1   1  10      213.22      191.87     12.21 o 
   2   1  10       16.90       24.43      3.20 o 
   3   1  10       29.52       30.44      3.67 o 
   4   1  10       80.74       75.05      6.81 o 
   5   1  10      151.85      157.75      9.34 o 
   6   1  10      157.11      151.52     11.10 o 
   7   1  10       38.58       40.59      7.43 o 
  -9   2  10       46.84       59.21     10.87 o 
  -8   2  10        0.93        4.16      5.10 o 
  -7   2  10       25.96       31.30      7.32 o 
  -6   2  10       12.72       17.81      5.26 o 
  -5   2  10      424.27      402.70     13.29 o 
  -4   2  10       14.16       13.81      3.13 o 
  -3   2  10      174.19      178.11      6.82 o 
  -2   2  10       69.97       74.63      4.29 o 
  -1   2  10      977.14      927.26     16.20 o 
   0   2  10       20.65       30.76      3.52 o 
   1   2  10        0.06        1.23      1.30 o 
   2   2  10       66.76       73.12      5.74 o 
   3   2  10      188.45      185.97      7.03 o 
   4   2  10        2.76        3.33      2.38 o 
   5   2  10        8.07       12.66      3.48 o 
   6   2  10        4.96        1.13      2.97 o 
   7   2  10        6.66        9.64      5.09 o 
  -9   3  10       73.99       79.28     12.19 o 
  -8   3  10        5.89        6.45      5.55 o 
  -7   3  10       10.10        9.98      5.17 o 
  -6   3  10      190.52      196.14     21.71 o 
  -5   3  10       66.36       72.65      9.03 o 
  -4   3  10        6.90        5.35      2.44 o 
  -3   3  10        3.21        1.17      1.85 o 
  -2   3  10      593.22      630.51     13.77 o 
  -1   3  10       15.53       14.12      2.33 o 
   0   3  10        0.01        0.06      1.41 o 
   1   3  10      109.53      106.46      4.99 o 
   2   3  10        3.54        1.24      1.95 o 
   3   3  10      170.88      182.11     11.40 o 
   4   3  10      130.28      133.38      8.59 o 
   5   3  10        0.05        0.46      2.38 o 
   6   3  10       22.86       24.91      4.91 o 
   7   3  10        0.57       -0.14      3.15 o 
  -9   4  10       39.70       50.79     10.07 o 
  -8   4  10       38.17       34.44      8.19 o 
  -7   4  10      183.49      205.93     15.46 o 
  -6   4  10        0.01        0.28      3.21 o 
  -5   4  10      431.34      440.33     39.81 o 
  -4   4  10      110.14      109.83      9.29 o 
  -3   4  10     1111.00     1008.30     26.25 o 
  -2   4  10       17.90       23.77      3.74 o 
  -1   4  10       78.37       86.85      5.28 o 
   0   4  10      123.39      124.30      5.88 o 
   1   4  10      275.81      259.20     10.06 o 
   2   4  10        3.20        3.67      1.80 o 
   3   4  10       12.83       11.58      3.21 o 
   4   4  10       44.71       50.49      6.11 o 
   5   4  10        0.93        2.52      2.33 o 
   6   4  10        0.44        1.57      2.42 o 
   7   4  10       10.54       13.88      4.96 o 
  -9   5  10        0.61       -3.82      4.31 o 
  -8   5  10        8.33        8.02      5.42 o 
  -7   5  10       17.72       20.98      6.74 o 
  -6   5  10       98.34      104.47     11.72 o 
  -5   5  10       48.04       45.97      7.86 o 
  -4   5  10      216.12      223.28     12.59 o 
  -3   5  10      393.96      365.48     19.01 o 
  -2   5  10       50.03       46.75      4.90 o 
  -1   5  10      963.67      913.57     33.93 o 
   0   5  10       21.29       18.52      3.08 o 
   1   5  10       31.43       31.27      3.64 o 
   2   5  10      169.58      167.16      7.95 o 
   3   5  10       39.53       38.48      5.07 o 
   4   5  10       40.37       42.01      5.51 o 
   5   5  10       23.21       28.33      5.01 o 
   6   5  10        8.01       12.29      3.83 o 
   7   5  10        0.45        5.45      4.44 o 
  -8   6  10        2.25        8.02      5.67 o 
  -7   6  10       92.12       99.96     12.59 o 
  -6   6  10       38.87       28.32      9.82 o 
  -5   6  10      106.78      109.43     11.55 o 
  -4   6  10      177.94      160.73     29.04 o 
  -3   6  10       94.27       86.33      9.20 o 
  -2   6  10      636.14      623.48     14.83 o 
  -1   6  10      827.41      782.26     22.54 o 
   0   6  10       45.48       45.49      4.38 o 
   1   6  10      159.24      161.68      6.78 o 
   2   6  10       43.89       44.99      4.48 o 
   3   6  10       43.78       48.19      4.76 o 
   4   6  10        0.04       -0.18      2.19 o 
   5   6  10        1.39        5.24      2.98 o 
   6   6  10        0.84        4.94      4.09 o 
  -8   7  10        1.39       10.09      5.35 o 
  -7   7  10        0.38        2.95      4.23 o 
  -6   7  10        0.30        2.01      4.02 o 
  -5   7  10       53.75       55.85      8.84 o 
  -4   7  10      153.85      152.83     11.25 o 
  -3   7  10      286.89      287.09     15.16 o 
  -2   7  10        1.25        3.30      3.25 o 
  -1   7  10      518.50      460.21     11.25 o 
   0   7  10      606.88      596.71     22.10 o 
   1   7  10      492.78      500.83     17.16 o 
   2   7  10        0.72        1.64      1.93 o 
   3   7  10      223.28      214.97      8.51 o 
   4   7  10       13.38       18.60      4.02 o 
   5   7  10       11.92       12.00      5.52 o 
   6   7  10       24.29       23.57      6.81 o 
  -8   8  10        0.81        5.59      4.56 o 
  -7   8  10       45.86       47.53      8.99 o 
  -6   8  10        0.62        1.57      4.10 o 
  -5   8  10       12.40       15.29      5.66 o 
  -4   8  10        0.27        0.94      2.99 o 
  -3   8  10        0.65        3.22      3.21 o 
  -2   8  10      659.33      621.04     47.76 o 
  -1   8  10       33.67       34.95      5.12 o 
   0   8  10      116.27      105.97      5.92 o 
   1   8  10      593.04      613.13     15.12 o 
   2   8  10        7.02        3.55      2.21 o 
   3   8  10       46.08       59.66      5.60 o 
   4   8  10       19.90       18.39      5.94 o 
   5   8  10       23.92       26.57      6.67 o 
   6   8  10        3.60        5.95      4.38 o 
  -7   9  10        3.59        8.87      5.46 o 
  -6   9  10       34.33       28.59      7.45 o 
  -5   9  10        1.37        0.63      3.37 o 
  -4   9  10       48.00       39.33      7.53 o 
  -3   9  10        3.72        3.76      4.75 o 
  -2   9  10       15.39       16.90      5.28 o 
  -1   9  10       15.98       15.12      3.70 o 
   0   9  10        0.02       -0.39      1.87 o 
   1   9  10      381.55      340.16     10.45 o 
   2   9  10      295.26      302.35     10.57 o 
   3   9  10      160.79      178.30      8.34 o 
   4   9  10       26.97       27.10      6.75 o 
   5   9  10        9.40       16.53      5.65 o 
  -7  10  10        0.64        3.01      4.65 o 
  -6  10  10        0.01        1.21      4.12 o 
  -5  10  10        5.87        4.82      4.12 o 
  -4  10  10       10.74       17.34      5.92 o 
  -3  10  10       14.48       15.01      5.48 o 
  -2  10  10        4.65        3.65      3.67 o 
  -1  10  10       56.74       37.19      5.41 o 
   0  10  10      257.70      218.00     10.29 o 
   1  10  10       30.33       43.57      4.91 o 
   2  10  10        1.34        5.33      2.47 o 
   3  10  10      349.72      347.89     13.86 o 
   4  10  10        1.71        2.28      2.94 o 
   5  10  10      114.27      114.19     13.06 o 
  -6  11  10        9.50       11.30      5.57 o 
  -5  11  10        2.14        4.91      4.65 o 
  -4  11  10       97.92       98.82     19.20 o 
  -3  11  10        1.45        0.05      3.56 o 
  -2  11  10       83.59       83.47     10.89 o 
  -1  11  10        0.07        3.03      2.61 o 
   0  11  10      105.67       90.56      8.06 o 
   1  11  10      302.94      295.10     13.63 o 
   2  11  10        8.86       16.12      3.98 o 
   3  11  10        0.94        3.84      3.20 o 
   4  11  10        9.47       16.85      4.57 o 
  -6  12  10       14.67        7.23      5.31 o 
  -5  12  10        1.73        0.50      4.09 o 
  -4  12  10       24.22       25.78      7.10 o 
  -3  12  10        4.03        6.49      4.61 o 
  -2  12  10        5.34        4.04      3.98 o 
  -1  12  10        1.03        0.48      2.57 o 
   0  12  10        3.70        4.90      2.91 o 
   1  12  10        2.40        2.64      3.37 o 
   2  12  10        0.00        2.02      3.41 o 
   3  12  10       43.28       54.46      7.13 o 
  -5  13  10        0.47        0.52      4.24 o 
  -4  13  10        1.66        2.49      4.44 o 
  -3  13  10        0.94        5.45      4.26 o 
  -2  13  10        4.70        6.87      4.68 o 
  -1  13  10       51.61       48.91      6.78 o 
   0  13  10        1.10        4.64      3.78 o 
   1  13  10        1.38        1.41      3.26 o 
   2  13  10        1.40        1.60      3.26 o 
  -3  14  10        1.03        0.23      3.69 o 
  -2  14  10        7.19        7.58      4.38 o 
  -1  14  10        0.18        1.92      3.30 o 
   0  14  10        2.77        1.58      3.23 o 
   1  14  10        3.74        1.81      3.55 o 
  -9   1  11        0.34        5.74      5.11 o 
  -8   1  11       84.85       90.26     13.34 o 
  -7   1  11        8.76        6.75      3.94 o 
  -6   1  11      325.11      362.07     12.61 o 
  -5   1  11      190.49      201.58      8.94 o 
  -4   1  11        2.80        4.31      2.21 o 
  -3   1  11      272.10      269.92     13.65 o 
  -2   1  11       10.17       12.70      2.42 o 
  -1   1  11       76.07       77.94      4.81 o 
   0   1  11       73.63       81.55     10.60 o 
   1   1  11      181.36      175.62      7.86 o 
   2   1  11       48.49       46.49      5.20 o 
   3   1  11      309.63      303.88      9.43 o 
   4   1  11      173.47      185.81      9.91 o 
   5   1  11        2.03        4.38      3.23 o 
   6   1  11      159.50      164.20     11.93 o 
   7   1  11       61.65       70.58      9.74 o 
  -9   2  11       17.70       19.35      7.49 o 
  -8   2  11       51.45       60.49      8.87 o 
  -7   2  11       50.69       71.08      8.89 o 
  -6   2  11      154.60      158.32     12.10 o 
  -5   2  11        5.73       10.22      3.35 o 
  -4   2  11      124.34      140.72      6.93 o 
  -3   2  11      248.86      244.53      8.26 o 
  -2   2  11       14.40       10.55      3.56 o 
  -1   2  11      599.34      563.27     12.85 o 
   0   2  11      118.95      109.77      8.75 o 
   1   2  11        6.91       14.23      6.54 o 
   2   2  11      113.02      121.42      7.12 o 
   3   2  11       85.94       91.75      6.73 o 
   4   2  11      492.83      490.48     15.21 o 
   5   2  11      462.77      493.56     26.98 o 
   6   2  11        8.59        9.75      3.80 o 
   7   2  11       30.23       23.43      5.95 o 
  -9   3  11        5.87        8.51      5.80 o 
  -8   3  11       32.52       41.96      9.29 o 
  -7   3  11        1.67        0.20      3.99 o 
  -6   3  11       37.94       40.83      7.80 o 
  -5   3  11        3.73        6.85      4.28 o 
  -4   3  11      805.72      779.03     20.38 o 
  -3   3  11        1.62        6.89      2.56 o 
  -2   3  11      192.25      162.27     10.36 o 
  -1   3  11      560.65      524.80     12.93 o 
   0   3  11        0.53       -0.11      1.65 o 
   1   3  11       28.21       31.03      4.35 o 
   2   3  11      844.89      824.03     18.60 o 
   3   3  11      450.27      426.82     14.05 o 
   4   3  11      122.54      114.53      7.67 o 
   5   3  11       10.83        9.65      3.24 o 
   6   3  11       13.09       20.82      4.57 o 
  -9   4  11       50.41       59.05     11.41 o 
  -8   4  11        2.13        3.31      4.66 o 
  -7   4  11      196.64      189.73     14.44 o 
  -6   4  11      206.15      221.00     14.63 o 
  -5   4  11      153.23      176.72     18.28 o 
  -4   4  11      336.19      320.02     11.35 o 
  -3   4  11        2.36        4.11      2.58 o 
  -2   4  11      595.17      580.63     14.08 o 
  -1   4  11       53.64       60.76      5.37 o 
   0   4  11      619.80      576.27     12.37 o 
   1   4  11        0.99        1.68      1.53 o 
   2   4  11     1231.50     1157.47     39.95 o 
   3   4  11      298.53      304.99     11.79 o 
   4   4  11       19.31       21.19      4.27 o 
   5   4  11       21.44       21.32      4.66 o 
   6   4  11        3.61        7.75      3.28 o 
  -8   5  11        9.47        6.36      8.47 o 
  -7   5  11      109.41      112.84     13.45 o 
  -6   5  11       40.78       58.74      9.57 o 
  -5   5  11      381.05      341.77     29.26 o 
  -4   5  11      844.30      826.92     25.54 o 
  -3   5  11       58.07       55.41      5.65 o 
  -2   5  11     1389.60     1386.39     22.91 o 
  -1   5  11      104.11      105.07      6.42 o 
   0   5  11     1619.06     1626.95     75.26 o 
   1   5  11      842.83      847.94     18.72 o 
   2   5  11      142.72      153.59      8.47 o 
   3   5  11      151.63      148.21      8.46 o 
   4   5  11        2.84       -0.32      2.20 o 
   5   5  11       25.75       28.38      5.26 o 
   6   5  11        1.77        6.45      3.32 o 
  -8   6  11       30.78       34.50      8.77 o 
  -7   6  11       52.62       47.81      9.47 o 
  -6   6  11       90.77       90.07     12.07 o 
  -5   6  11     1187.69     1210.97     33.45 o 
  -4   6  11      350.06      379.83     19.16 o 
  -3   6  11     2693.77     2624.96    113.03 o 
  -2   6  11      770.07      749.56     16.69 o 
  -1   6  11       67.73       65.51      6.22 o 
   0   6  11      345.44      305.66     11.72 o 
   1   6  11      274.24      270.27      8.87 o 
   2   6  11       12.99       16.04      3.16 o 
   3   6  11       84.32       92.54      7.50 o 
   4   6  11       18.09       19.24      4.23 o 
   5   6  11        6.14        9.73      3.54 o 
   6   6  11       33.29       34.46      7.60 o 
  -8   7  11       10.22        7.65      5.42 o 
  -7   7  11       53.50       61.64     10.45 o 
  -6   7  11       13.10       12.97      5.65 o 
  -5   7  11       44.83       51.36      8.99 o 
  -4   7  11      432.06      413.71     19.12 o 
  -3   7  11     1529.53     1409.32    128.42 o 
  -2   7  11      125.36      119.98     13.20 o 
  -1   7  11      211.25      191.48      7.67 o 
   0   7  11      195.59      176.83      7.63 o 
   1   7  11      323.96      299.79      9.61 o 
   2   7  11       13.10       15.92      3.16 o 
   3   7  11       59.49       56.55      6.60 o 
   4   7  11       12.13       16.21      4.13 o 
   5   7  11        0.21        3.99      4.26 o 
   6   7  11        0.88       -0.88      3.72 o 
  -8   8  11        2.14        1.96      4.56 o 
  -7   8  11      103.10       97.46     12.98 o 
  -6   8  11       64.59       71.87     16.15 o 
  -5   8  11       14.45       11.44      5.63 o 
  -4   8  11      184.67      194.08     13.99 o 
  -3   8  11      223.55      211.22     29.87 o 
  -2   8  11      257.74      251.29     14.35 o 
  -1   8  11     4192.00     4097.34     85.97 o 
   0   8  11       29.00       39.19      4.61 o 
   1   8  11      790.02      744.52     25.63 o 
   2   8  11       32.20       36.08      4.51 o 
   3   8  11       30.19       35.72      5.61 o 
   4   8  11       12.98       13.13      5.17 o 
   5   8  11        0.46        1.82      4.24 o 
  -7   9  11        2.02        3.01      4.81 o 
  -6   9  11       42.00       52.14     12.48 o 
  -5   9  11       47.17       42.82      8.73 o 
  -4   9  11       69.38       67.88     10.12 o 
  -3   9  11      205.70      242.30     15.45 o 
  -2   9  11        7.01        8.06      5.06 o 
  -1   9  11       90.68       93.33      7.97 o 
   0   9  11        0.04        0.38      1.94 o 
   1   9  11     1110.88     1045.06     23.90 o 
   2   9  11       55.75       59.28      5.64 o 
   3   9  11       63.64       70.78      6.49 o 
   4   9  11       55.88       84.31     11.24 o 
   5   9  11        1.17        3.77      3.32 o 
  -7  10  11        0.54        1.96      4.93 o 
  -6  10  11       20.66       14.82      5.92 o 
  -5  10  11       25.84       22.07      6.44 o 
  -4  10  11       34.77       39.19      8.18 o 
  -3  10  11      252.50      258.38     20.58 o 
  -2  10  11       18.72       19.94      5.50 o 
  -1  10  11       73.42       68.48      7.23 o 
   0  10  11        5.53        7.64      2.96 o 
   1  10  11      279.46      269.52     10.03 o 
   2  10  11      143.70      158.79      8.10 o 
   3  10  11      391.63      433.65     20.13 o 
   4  10  11        1.69        1.94      4.16 o 
  -6  11  11       81.38      101.42     13.64 o 
  -5  11  11      117.46      130.33     14.61 o 
  -4  11  11        0.07        2.49      3.97 o 
  -3  11  11       15.23       18.59      6.23 o 
  -2  11  11       12.96       19.36      6.03 o 
  -1  11  11        9.84        9.19      3.36 o 
   0  11  11       95.72       90.87      8.34 o 
   1  11  11       31.59       27.44      4.82 o 
   2  11  11        2.03        6.30      3.03 o 
   3  11  11      223.70      239.11     12.23 o 
   4  11  11       66.91      101.30     21.30 o 
  -5  12  11       35.80       34.79     13.05 o 
  -4  12  11        8.36        8.19      5.11 o 
  -3  12  11        0.96        4.77      4.27 o 
  -2  12  11       18.65       27.71      6.96 o 
  -1  12  11        2.80        3.79      2.86 o 
   0  12  11        0.45        1.91      2.54 o 
   1  12  11       81.86       89.38     10.89 o 
   2  12  11       35.45       55.26      9.06 o 
   3  12  11       61.68       66.05      7.97 o 
  -4  13  11        0.29        4.68      4.87 o 
  -3  13  11        2.10        4.07      4.44 o 
  -2  13  11       32.78       35.19      7.80 o 
  -1  13  11       27.00       28.90      5.34 o 
   0  13  11        2.19        4.40      3.49 o 
   1  13  11        1.43        0.81      3.13 o 
   2  13  11       19.45       16.85      5.47 o 
  -2  14  11        8.61        2.73      4.75 o 
  -1  14  11       26.27       36.94      7.35 o 
   0  14  11        2.19        3.66      3.74 o 
  -9   0  12       86.57       89.72     20.06 o 
  -8   0  12        0.25        5.62      7.48 o 
  -7   0  12      185.47      202.31     22.26 o 
  -6   0  12      278.82      288.67     16.45 o 
  -5   0  12        5.81        5.31      3.64 o 
  -4   0  12       14.14       16.13      4.80 o 
  -3   0  12       84.58       88.02      7.35 o 
  -2   0  12      561.68      538.45     16.29 o 
  -1   0  12      105.29      116.31     11.81 o 
   0   0  12       34.88       24.65      6.79 o 
   1   0  12        5.30        8.22      4.71 o 
   2   0  12      211.07      200.10     11.10 o 
   3   0  12      191.53      211.32     11.88 o 
   4   0  12       31.67       29.45      8.58 o 
   5   0  12      871.87      856.88     37.77 o 
   6   0  12       29.62       33.41      9.57 o 
  -9   1  12       11.18       22.51      7.74 o 
  -8   1  12      154.68      161.10     15.91 o 
  -7   1  12      106.21      118.08     11.25 o 
  -6   1  12       38.54       41.82      5.60 o 
  -5   1  12       82.89       82.50      6.90 o 
  -4   1  12      117.58      120.75      6.51 o 
  -3   1  12      108.22      106.11      5.64 o 
  -2   1  12        5.70        4.92      1.67 o 
  -1   1  12        8.92        6.64      2.36 o 
   0   1  12      357.74      332.70     13.82 o 
   1   1  12       50.59       41.71      6.31 o 
   2   1  12       29.33       29.22      4.53 o 
   3   1  12      317.41      338.96     10.41 o 
   4   1  12       74.91      105.54      8.26 o 
   5   1  12       28.06       26.27      5.94 o 
   6   1  12        0.09        1.16      3.11 o 
  -9   2  12       14.12       14.23      6.75 o 
  -8   2  12        3.79        5.38      4.35 o 
  -7   2  12       82.65       92.51     10.24 o 
  -6   2  12        0.10        2.05      3.22 o 
  -5   2  12      188.73      211.25      9.17 o 
  -4   2  12      200.97      182.57     10.22 o 
  -3   2  12       38.07       45.50      4.70 o 
  -2   2  12      122.35      104.18      5.54 o 
  -1   2  12        0.02        0.72      1.75 o 
   0   2  12        5.61        7.16      3.37 o 
   1   2  12      435.92      450.34     13.37 o 
   2   2  12      179.81      181.99      8.92 o 
   3   2  12      641.62      605.98     24.84 o 
   4   2  12      208.69      231.91     12.92 o 
   5   2  12        1.54        0.06      2.56 o 
   6   2  12       33.46       33.35      8.95 o 
  -9   3  12        0.44        2.86      5.07 o 
  -8   3  12       11.39       16.18      6.97 o 
  -7   3  12       16.77       10.65     10.04 o 
  -6   3  12      198.84      217.55     16.10 o 
  -5   3  12      291.05      290.91     17.31 o 
  -4   3  12      106.02      101.43      7.11 o 
  -3   3  12       74.01       75.89      5.75 o 
  -2   3  12       17.98       17.89      3.45 o 
  -1   3  12      353.86      355.62     18.76 o 
   0   3  12      203.72      197.28     24.98 o 
   1   3  12      802.59      710.62     16.61 o 
   2   3  12      580.64      576.91     20.41 o 
   3   3  12      137.00      138.50     12.84 o 
   4   3  12        6.35        8.12      3.32 o 
   5   3  12       31.27       33.34      5.54 o 
   6   3  12        0.47        4.59      3.88 o 
  -8   4  12        8.70        9.55      6.23 o 
  -7   4  12        1.43        7.07      5.48 o 
  -6   4  12        6.32       11.60      5.14 o 
  -5   4  12      270.90      250.68     14.92 o 
  -4   4  12       47.99       48.40      7.95 o 
  -3   4  12     1259.42     1185.23     23.16 o 
  -2   4  12       99.59      106.81      6.96 o 
  -1   4  12      643.07      647.15     15.53 o 
   0   4  12     1353.76     1317.29     51.95 o 
   1   4  12      737.00      727.15     40.75 o 
   2   4  12       39.22       48.84      5.79 o 
   3   4  12       55.90       54.60      6.40 o 
   4   4  12        0.68        0.45      2.32 o 
   5   4  12        2.56        1.94      2.90 o 
   6   4  12       10.39       11.91      3.92 o 
  -8   5  12        0.98       -0.72      4.87 o 
  -7   5  12       22.61       26.49      7.61 o 
  -6   5  12        0.00        4.62      3.91 o 
  -5   5  12       55.43       60.94      9.58 o 
  -4   5  12       11.22       11.26      4.84 o 
  -3   5  12       52.64       53.16      5.97 o 
  -2   5  12     1425.28     1375.19     30.25 o 
  -1   5  12       69.69       73.53      6.46 o 
   0   5  12      112.72      102.58      7.13 o 
   1   5  12       12.65       19.70      4.00 o 
   2   5  12      149.02      143.56      8.19 o 
   3   5  12       76.72       79.49      7.42 o 
   4   5  12        1.48        2.32      2.70 o 
   5   5  12        9.10       14.56      4.27 o 
   6   5  12        2.13        4.42      3.26 o 
  -8   6  12        4.27        8.18      5.88 o 
  -7   6  12        3.41        4.94      5.24 o 
  -6   6  12        7.36        3.19      4.44 o 
  -5   6  12       24.79       25.00      6.47 o 
  -4   6  12      515.72      479.04     58.76 o 
  -3   6  12      168.63      146.78     10.65 o 
  -2   6  12      292.20      268.17     10.38 o 
  -1   6  12     1634.39     1651.45     35.71 o 
   0   6  12      357.54      317.33      9.86 o 
   1   6  12       55.71       59.38      5.30 o 
   2   6  12        0.11        1.91      2.29 o 
   3   6  12       10.90       15.44      4.25 o 
   4   6  12        3.68        3.99      3.00 o 
   5   6  12        6.66        9.26      3.67 o 
  -8   7  12        0.65       -0.14      4.87 o 
  -7   7  12       56.08       61.07     11.11 o 
  -6   7  12      206.92      216.50     32.92 o 
  -5   7  12       71.38       66.08     10.08 o 
  -4   7  12      220.37      219.01     14.26 o 
  -3   7  12      259.21      237.86     21.64 o 
  -2   7  12       27.45       27.12      6.39 o 
  -1   7  12       94.57       86.97      6.98 o 
   0   7  12        0.85        2.53      2.00 o 
   1   7  12      280.40      259.39      9.31 o 
   2   7  12        0.09        1.01      2.19 o 
   3   7  12        0.10        1.33      2.44 o 
   4   7  12       11.88       14.95      4.15 o 
   5   7  12        9.73       11.74      5.26 o 
  -7   8  12        0.33       -1.09      4.52 o 
  -6   8  12       80.63       72.81     11.69 o 
  -5   8  12       38.05       33.83      8.55 o 
  -4   8  12        2.94        3.03      3.87 o 
  -3   8  12       42.13       51.87      8.37 o 
  -2   8  12      143.73      153.77     11.66 o 
  -1   8  12      247.22      223.10     18.53 o 
   0   8  12      173.07      160.68      7.52 o 
   1   8  12      113.99      117.89      6.71 o 
   2   8  12      178.13      180.22      9.79 o 
   3   8  12        6.34        7.31      3.39 o 
   4   8  12        4.41        4.03      4.56 o 
   5   8  12        3.69        5.70      3.88 o 
  -7   9  12        1.31        5.88      4.72 o 
  -6   9  12        7.64       11.97      5.19 o 
  -5   9  12       72.04       75.91     11.75 o 
  -4   9  12       14.13       13.53      5.43 o 
  -3   9  12       41.17       32.59      7.29 o 
  -2   9  12      279.28      245.36     14.79 o 
  -1   9  12        0.87        0.82      2.34 o 
   0   9  12       52.92       61.42      6.92 o 
   1   9  12        1.09        1.45      2.13 o 
   2   9  12       75.43       88.96      7.16 o 
   3   9  12       40.35       44.11      6.30 o 
   4   9  12        9.09        8.49      5.24 o 
  -6  10  12       12.27       13.77      6.31 o 
  -5  10  12       39.55       55.56      9.98 o 
  -4  10  12      161.13      163.23     21.85 o 
  -3  10  12      186.03      185.25     21.81 o 
  -2  10  12       65.20       69.15      9.94 o 
  -1  10  12       26.67       24.05      4.75 o 
   0  10  12       11.34        7.97      3.18 o 
   1  10  12       76.72       61.64      7.09 o 
   2  10  12        6.71        9.48      3.02 o 
   3  10  12        7.36        8.12      4.80 o 
   4  10  12       60.73       58.55      9.98 o 
  -5  11  12        0.33        6.43      4.94 o 
  -4  11  12      110.73      104.12     13.32 o 
  -3  11  12        7.48        8.22      4.82 o 
  -2  11  12        0.35        6.33      4.18 o 
  -1  11  12        2.50        4.98      3.06 o 
   0  11  12       14.98       13.93      3.91 o 
   1  11  12        3.32        5.39      2.96 o 
   2  11  12       36.94       34.23      7.24 o 
   3  11  12       16.30       20.93      5.97 o 
  -4  12  12        9.17        6.19      4.49 o 
  -3  12  12        5.72        8.33      4.89 o 
  -2  12  12        0.00        0.27      3.33 o 
  -1  12  12       30.03       25.81      5.34 o 
   0  12  12        1.94        1.73      2.52 o 
   1  12  12       17.80       20.76      5.68 o 
   2  12  12       28.25       22.41      7.94 o 
  -3  13  12       16.07       15.05      6.25 o 
  -2  13  12        8.53       13.07      5.55 o 
  -1  13  12        0.35        1.84      3.01 o 
   0  13  12        5.07       12.46      4.88 o 
  -8   1  13       30.36       49.31     10.66 o 
  -7   1  13       98.94      119.01     11.81 o 
  -6   1  13        0.20        1.35      2.86 o 
  -5   1  13        8.35        7.43      2.97 o 
  -4   1  13       15.76       22.76      3.86 o 
  -3   1  13       42.75       50.93      4.90 o 
  -2   1  13        1.22        1.79      2.04 o 
  -1   1  13        0.26        1.06      2.47 o 
   0   1  13        3.03        2.87      2.63 o 
   1   1  13       22.82       25.43      5.54 o 
   2   1  13      102.10      104.48     10.23 o 
   3   1  13       21.19       24.73      4.50 o 
   4   1  13      141.61      150.74     12.37 o 
   5   1  13        0.01        3.53      3.55 o 
   6   1  13       75.29       86.13     11.10 o 
  -8   2  13       12.39       13.77      5.42 o 
  -7   2  13        2.25        5.36      4.22 o 
  -6   2  13       77.03       95.73      9.98 o 
  -5   2  13      327.90      331.92     11.83 o 
  -4   2  13        0.78        2.95      2.24 o 
  -3   2  13       54.25       54.53      4.93 o 
  -2   2  13       31.23       38.59      4.87 o 
  -1   2  13        8.87       10.76      5.77 o 
   0   2  13       54.32       60.14     10.74 o 
   1   2  13       31.44       34.18      5.95 o 
   2   2  13      411.65      410.08     13.60 o 
   3   2  13       68.26       79.36      7.51 o 
   4   2  13       30.64       27.35      5.08 o 
   5   2  13       49.30       57.75     12.57 o 
   6   2  13        0.00       -0.60      3.02 o 
  -8   3  13       16.11       24.74      6.40 o 
  -7   3  13        4.05        2.30      4.04 o 
  -6   3  13        2.79        4.68      3.65 o 
  -5   3  13      114.12      126.75     10.41 o 
  -4   3  13       13.83       18.15      3.60 o 
  -3   3  13       85.07       91.62      6.44 o 
  -2   3  13       58.56       67.98      6.32 o 
  -1   3  13      175.48      181.71      8.35 o 
   0   3  13      388.53      389.43     16.21 o 
   1   3  13       87.35       86.57      7.33 o 
   2   3  13       47.64       50.02      6.09 o 
   3   3  13      198.96      193.43     10.26 o 
   4   3  13       18.64       21.64      4.64 o 
   5   3  13        5.35        5.72      3.17 o 
  -8   4  13        6.46        8.14      5.06 o 
  -7   4  13        0.01       -1.35      4.07 o 
  -6   4  13        8.74       10.14      4.88 o 
  -5   4  13       11.03       14.72      5.60 o 
  -4   4  13       55.90       64.41      9.31 o 
  -3   4  13      795.08      712.31     17.24 o 
  -2   4  13       23.23       25.25      4.56 o 
  -1   4  13       38.87       44.34      5.36 o 
   0   4  13      371.54      339.97     36.17 o 
   1   4  13      459.91      434.54     13.94 o 
   2   4  13        1.19        4.33      2.76 o 
   3   4  13        0.14        2.52      2.66 o 
   4   4  13        1.58        5.20      3.22 o 
   5   4  13        0.23       -0.03      2.76 o 
  -8   5  13        2.87        3.74      5.52 o 
  -7   5  13        0.18        1.36      4.61 o 
  -6   5  13        0.05        1.05      4.20 o 
  -5   5  13       50.57       45.67     11.95 o 
  -4   5  13       83.60       97.68     10.69 o 
  -3   5  13       50.28       55.93      8.37 o 
  -2   5  13      402.60      400.25     23.90 o 
  -1   5  13      862.35      764.30     22.21 o 
   0   5  13        0.70        3.10      2.44 o 
   1   5  13       79.38       75.03      7.14 o 
   2   5  13        0.05        0.89      2.17 o 
   3   5  13        2.31        2.46      2.82 o 
   4   5  13       27.16       33.39      5.73 o 
   5   5  13        4.54       10.83      3.80 o 
  -8   6  13        4.76        6.36      5.27 o 
  -7   6  13       10.13        9.13      6.05 o 
  -6   6  13       78.05      101.45     13.46 o 
  -5   6  13       19.65       19.59      6.19 o 
  -4   6  13      173.72      177.22     12.95 o 
  -3   6  13      294.00      315.73     16.76 o 
  -2   6  13        0.52        1.33      2.33 o 
  -1   6  13       18.92       16.33      3.60 o 
   0   6  13      269.70      271.40      9.60 o 
   1   6  13       29.04       31.24      5.03 o 
   2   6  13       10.86       14.03      3.68 o 
   3   6  13        4.55        5.46      3.09 o 
   4   6  13       14.79       20.57      4.71 o 
   5   6  13        0.66        4.93      3.34 o 
  -7   7  13        0.71        1.84      4.82 o 
  -6   7  13       53.90       46.10      9.41 o 
  -5   7  13       87.90       98.32     13.68 o 
  -4   7  13       82.26       98.75     11.75 o 
  -3   7  13       97.24       93.38     13.02 o 
  -2   7  13      251.27      207.64     12.66 o 
  -1   7  13       28.76       40.21      5.37 o 
   0   7  13       29.66       36.45      4.58 o 
   1   7  13        1.55        5.65      2.95 o 
   2   7  13        0.01        1.59      2.63 o 
   3   7  13        0.20       -0.04      2.72 o 
   4   7  13       16.10       19.79      4.85 o 
  -7   8  13        6.93       10.33      5.39 o 
  -6   8  13        0.08        0.93      4.40 o 
  -5   8  13       19.99       27.77      7.23 o 
  -4   8  13       38.84       35.67      7.48 o 
  -3   8  13        4.02        4.82      3.88 o 
  -2   8  13       33.43       36.66      7.32 o 
  -1   8  13        0.03        0.83      3.06 o 
   0   8  13      101.74       94.19      6.63 o 
   1   8  13        0.01        2.42      2.37 o 
   2   8  13      128.73      131.59      8.65 o 
   3   8  13        2.35        2.63      2.90 o 
   4   8  13        0.77        1.32      2.89 o 
  -6   9  13       86.65      106.14     14.16 o 
  -5   9  13        0.77       -0.68      3.70 o 
  -4   9  13       18.13       15.63      5.69 o 
  -3   9  13       90.76       84.61     15.41 o 
  -2   9  13        4.17        6.71      4.42 o 
  -1   9  13        1.06        0.80      3.21 o 
   0   9  13      113.90      110.19      8.46 o 
   1   9  13        0.02        0.87      2.07 o 
   2   9  13       63.42       72.54      8.36 o 
   3   9  13        9.65       11.74      3.92 o 
  -6  10  13        0.38        5.23      5.00 o 
  -5  10  13       31.03       46.85     17.84 o 
  -4  10  13       25.69       26.50      7.51 o 
  -3  10  13        2.08        2.55      3.55 o 
  -2  10  13       19.97       19.53      6.01 o 
  -1  10  13       14.70       15.19      5.26 o 
   0  10  13        0.10        2.12      2.44 o 
   1  10  13        0.08        1.61      2.50 o 
   2  10  13       90.05       94.55      8.89 o 
   3  10  13        1.19        4.52      4.42 o 
  -5  11  13       90.08      103.15     14.16 o 
  -4  11  13        2.94       12.32      5.44 o 
  -3  11  13       16.36       22.35      6.03 o 
  -2  11  13        1.31        2.73      3.90 o 
  -1  11  13        7.52        6.99      4.23 o 
   0  11  13       21.93       28.75      8.42 o 
   1  11  13       53.20       55.49      6.92 o 
   2  11  13        1.00        5.18      5.54 o 
  -3  12  13        2.24        4.18      4.33 o 
  -2  12  13       10.03       12.59      5.19 o 
  -1  12  13        6.39        8.83      4.53 o 
   0  12  13       21.01       23.70      5.12 o 
   1  12  13        0.08        2.83      3.61 o 
  -8   0  14       11.34       12.26      8.25 o 
  -7   0  14      121.23      149.90     23.29 o 
  -6   0  14        3.09        4.74      4.48 o 
  -5   0  14      185.28      184.62     12.96 o 
  -4   0  14       73.56       76.38      9.07 o 
  -3   0  14       29.91       32.53      5.83 o 
  -2   0  14      344.85      247.87     17.16 o 
  -1   0  14        1.51        2.60      4.48 o 
   0   0  14      493.67      391.59     23.17 o 
   1   0  14       45.41       60.89     11.41 o 
   2   0  14       39.93       43.12     10.08 o 
   3   0  14      278.89      270.01     21.19 o 
   4   0  14      106.32       85.95     14.75 o 
   5   0  14       12.06       13.18      6.34 o 
  -8   1  14       19.83       20.61      9.60 o 
  -7   1  14       79.03       93.66     10.38 o 
  -6   1  14        4.71       11.33      4.37 o 
  -5   1  14       83.12       89.51      7.54 o 
  -4   1  14      115.79      118.23      6.84 o 
  -3   1  14       67.81       61.57      6.38 o 
  -2   1  14       10.82        6.68      3.45 o 
  -1   1  14        0.04        0.58      2.85 o 
   0   1  14       73.66       51.01      7.16 o 
   1   1  14        5.13        8.78      3.59 o 
   2   1  14        9.62       11.39      4.09 o 
   3   1  14        7.03       12.23      3.63 o 
   4   1  14        3.90        8.68      4.03 o 
   5   1  14      106.45      108.67     11.86 o 
  -8   2  14        8.79       13.16      7.44 o 
  -7   2  14        0.52        1.85      4.69 o 
  -6   2  14       30.33       36.67      6.88 o 
  -5   2  14        2.39        4.73      2.75 o 
  -4   2  14       16.27       13.89      3.11 o 
  -3   2  14       46.05       38.62      5.69 o 
  -2   2  14       33.87       22.16      4.00 o 
  -1   2  14        3.37        5.24      4.03 o 
   0   2  14      267.13      235.60     12.88 o 
   1   2  14      148.72      141.36     10.09 o 
   2   2  14      416.71      393.72     13.95 o 
   3   2  14       96.90      106.67      8.36 o 
   4   2  14       16.58       19.59      4.42 o 
   5   2  14        0.01       -0.76      3.02 o 
  -8   3  14        0.82        0.70      4.54 o 
  -7   3  14        2.27        0.97      3.91 o 
  -6   3  14       29.23       32.74      6.55 o 
  -5   3  14        0.04        2.22      2.79 o 
  -4   3  14        0.29        1.15      2.20 o 
  -3   3  14        1.02        4.51      2.58 o 
  -2   3  14      178.41      160.88      8.51 o 
  -1   3  14        0.36        0.96      2.74 o 
   0   3  14      147.96      130.85     16.57 o 
   1   3  14        3.63        7.34      3.49 o 
   2   3  14      127.23      111.43      7.81 o 
   3   3  14       88.38       95.73      8.70 o 
   4   3  14       62.36       72.61      7.98 o 
   5   3  14        0.79        4.23      3.38 o 
  -8   4  14        2.15        0.10      4.90 o 
  -7   4  14       10.32       18.12      5.20 o 
  -6   4  14        6.59        6.16      3.78 o 
  -5   4  14        0.69        2.88      3.43 o 
  -4   4  14       28.52       28.85      6.92 o 
  -3   4  14        4.14        8.34      3.29 o 
  -2   4  14      145.32      137.41      7.89 o 
  -1   4  14       15.88       12.86      4.57 o 
   0   4  14       14.70       11.92      4.06 o 
   1   4  14       98.00       88.88      9.27 o 
   2   4  14        1.49        1.87      2.57 o 
   3   4  14       34.88       47.79      6.61 o 
   4   4  14       17.43       27.68      5.34 o 
   5   4  14        7.17       10.19      3.50 o 
  -7   5  14        9.10       11.86      5.93 o 
  -6   5  14        0.32        0.69      4.31 o 
  -5   5  14       34.88       47.35      9.17 o 
  -4   5  14      134.94      127.05     15.52 o 
  -3   5  14        9.73       12.20      4.88 o 
  -2   5  14        0.44        0.37      2.19 o 
  -1   5  14        1.60        5.61      2.67 o 
   0   5  14       10.73       10.28      3.94 o 
   1   5  14       51.63       59.53      6.73 o 
   2   5  14        2.73        4.00      2.80 o 
   3   5  14       47.58       54.50      7.02 o 
   4   5  14       42.53       49.70      6.80 o 
  -7   6  14        1.90        4.39      5.49 o 
  -6   6  14       41.13       52.49     10.10 o 
  -5   6  14       28.16       31.05      7.67 o 
  -4   6  14       34.05       34.82      7.67 o 
  -3   6  14        1.30        4.88      4.11 o 
  -2   6  14      111.87      112.14     10.35 o 
  -1   6  14        1.16        2.72      2.52 o 
   0   6  14        2.97        1.79      3.03 o 
   1   6  14       41.55       38.85      5.68 o 
   2   6  14       44.56       47.70      6.51 o 
   3   6  14       10.41       10.02      3.82 o 
   4   6  14        0.97        0.54      2.91 o 
  -7   7  14        5.68        8.87      5.29 o 
  -6   7  14        2.58        3.06      4.58 o 
  -5   7  14        2.04       -0.84      4.41 o 
  -4   7  14       67.36       97.07     12.66 o 
  -3   7  14       65.56       60.72      9.07 o 
  -2   7  14        9.66        9.99      4.44 o 
  -1   7  14      209.15      201.30     13.37 o 
   0   7  14        1.37        3.83      2.83 o 
   1   7  14       20.19       20.13      4.43 o 
   2   7  14        2.44        5.52      3.24 o 
   3   7  14       16.74       22.92      4.98 o 
   4   7  14       35.84       37.42      5.89 o 
  -6   8  14        3.15        8.54      5.49 o 
  -5   8  14        9.12       16.73      5.98 o 
  -4   8  14        0.00        5.00      3.98 o 
  -3   8  14        6.94        4.73      4.17 o 
  -2   8  14       37.59       36.20      7.12 o 
  -1   8  14       16.49       18.75      5.15 o 
   0   8  14      122.31      125.58      7.11 o 
   1   8  14        3.97        6.84      3.38 o 
   2   8  14       14.16       14.33      3.94 o 
   3   8  14        9.60       11.70      3.98 o 
  -6   9  14        2.05       -0.40      4.48 o 
  -5   9  14       26.28       20.80      6.76 o 
  -4   9  14        0.02       -2.25      3.03 o 
  -3   9  14       56.47       67.82     10.49 o 
  -2   9  14       52.08       61.29      9.68 o 
  -1   9  14        3.24        4.03      3.57 o 
   0   9  14        4.08        3.31      2.87 o 
   1   9  14        5.98        9.31      3.67 o 
   2   9  14       19.53       34.33      5.84 o 
   3   9  14        0.12        4.02      2.94 o 
  -5  10  14        0.19        3.18      4.55 o 
  -4  10  14       13.74       17.51      5.91 o 
  -3  10  14       18.82       26.83      7.11 o 
  -2  10  14        7.22       12.84      5.09 o 
  -1  10  14        4.06        5.76      4.02 o 
   0  10  14       25.51       24.09      4.93 o 
   1  10  14       17.31       14.19      5.19 o 
   2  10  14       26.71       24.52      4.91 o 
  -4  11  14        0.02       -0.39      3.94 o 
  -3  11  14        2.45        7.48      5.07 o 
  -2  11  14        9.28       12.14      8.39 o 
  -1  11  14        4.96       12.12      7.06 o 
   0  11  14        6.31       10.26      3.67 o 
   1  11  14        3.45        5.76      5.74 o 
  -8   1  15        0.74        8.26      5.91 o 
  -7   1  15       22.94       19.63      5.77 o 
  -6   1  15       52.93       63.68      8.50 o 
  -5   1  15        8.40        8.95      3.24 o 
  -4   1  15      192.86      163.95      8.17 o 
  -3   1  15       86.31       78.84      8.98 o 
  -2   1  15       69.95       47.63      7.88 o 
  -1   1  15      107.51       80.84      9.10 o 
   0   1  15       51.61       51.71      7.81 o 
   1   1  15       18.11       14.01      4.72 o 
   2   1  15        4.87        7.35      3.88 o 
   3   1  15       14.33       13.95      4.65 o 
   4   1  15       12.35       10.39      4.31 o 
  -7   2  15       14.06       16.84      5.36 o 
  -6   2  15        1.29        1.79      3.50 o 
  -5   2  15       30.52       30.13      5.80 o 
  -4   2  15        4.49        6.06      3.14 o 
  -3   2  15        8.76        9.45      3.47 o 
  -2   2  15      568.32      415.74     17.27 o 
  -1   2  15        9.30       10.09      4.39 o 
   0   2  15      119.42      105.55      9.67 o 
   1   2  15      121.83      104.16     13.05 o 
   2   2  15       24.03       23.58      5.76 o 
   3   2  15        2.38        4.09      2.82 o 
   4   2  15        1.20        1.46      2.98 o 
  -7   3  15        0.50        5.65      4.39 o 
  -6   3  15        0.54        3.21      3.81 o 
  -5   3  15      127.97      138.62     10.60 o 
  -4   3  15        1.44        2.39      3.05 o 
  -3   3  15       91.76       75.12      7.23 o 
  -2   3  15        2.71        1.56      4.58 o 
  -1   3  15       59.30       67.53      8.51 o 
   0   3  15      258.44      197.30     12.56 o 
   1   3  15        0.00        0.06      2.87 o 
   2   3  15       32.30       36.51      5.79 o 
   3   3  15       30.96       35.26      5.59 o 
   4   3  15        1.52        3.63      3.30 o 
  -7   4  15        0.00        0.50      3.85 o 
  -6   4  15       28.19       42.44      7.23 o 
  -5   4  15       40.87       49.72      9.50 o 
  -4   4  15       72.25       70.96     13.94 o 
  -3   4  15       23.52       22.33      4.64 o 
  -2   4  15        0.07       -0.21      3.05 o 
  -1   4  15      108.58       88.70      9.78 o 
   0   4  15      124.75      100.09      9.84 o 
   1   4  15       18.79       21.61      5.60 o 
   2   4  15       70.45       71.87      7.96 o 
   3   4  15        9.97        8.15      3.57 o 
   4   4  15        1.02        4.06      3.06 o 
  -7   5  15       31.40       38.38      7.32 o 
  -6   5  15       28.17       36.15      8.74 o 
  -5   5  15        1.60        4.70      4.37 o 
  -4   5  15       55.96       64.00      9.89 o 
  -3   5  15       13.64       16.03      5.04 o 
  -2   5  15        0.08        0.33      2.59 o 
  -1   5  15        0.76        3.21      3.17 o 
   0   5  15       22.87       26.54      5.99 o 
   1   5  15      140.94      136.91     10.61 o 
   2   5  15      110.21      107.22      9.22 o 
   3   5  15       40.23       45.82      6.74 o 
   4   5  15       37.90       47.00      6.92 o 
  -6   6  15        4.43       10.60      5.98 o 
  -5   6  15        1.61       -2.23      3.55 o 
  -4   6  15       31.18       36.46      7.78 o 
  -3   6  15        0.91        4.13      3.91 o 
  -2   6  15        2.05        5.14      3.59 o 
  -1   6  15        0.36        3.16      3.28 o 
   0   6  15       54.40       68.64     10.35 o 
   1   6  15        0.30        1.95      2.84 o 
   2   6  15       16.39       10.61      6.19 o 
   3   6  15        3.62        5.10      3.35 o 
  -6   7  15       12.13        3.62      4.82 o 
  -5   7  15       17.84       22.80      6.91 o 
  -4   7  15       22.57       24.18      7.78 o 
  -3   7  15       19.80       21.81      6.07 o 
  -2   7  15        1.70        1.64      3.46 o 
  -1   7  15        9.55        4.26      5.22 o 
   0   7  15        1.65        6.68      3.70 o 
   1   7  15        0.14        5.95      3.19 o 
   2   7  15        0.81        4.22      3.16 o 
   3   7  15       12.19       18.61      4.58 o 
  -6   8  15        8.62        6.06      5.48 o 
  -5   8  15       29.27       50.73      9.86 o 
  -4   8  15        2.36        0.52      3.66 o 
  -3   8  15        2.21        1.54      3.82 o 
  -2   8  15       45.13       48.75      8.23 o 
  -1   8  15        4.83        2.28      3.21 o 
   0   8  15        9.69        8.54      6.12 o 
   1   8  15        2.85        5.08      3.26 o 
   2   8  15        7.05       10.05      3.85 o 
  -5   9  15       11.56       18.21      6.38 o 
  -4   9  15        0.18        1.27      4.25 o 
  -3   9  15       16.00       20.70      6.33 o 
  -2   9  15       25.56       31.35      7.04 o 
  -1   9  15        1.06        2.17      3.52 o 
   0   9  15       15.18       21.72      8.52 o 
   1   9  15        0.06        1.84      3.14 o 
   2   9  15       32.93       46.20      6.65 o 
  -4  10  15       24.01       36.07      7.99 o 
  -3  10  15       59.66       78.47     11.72 o 
  -2  10  15        4.32        7.92      4.58 o 
  -1  10  15        1.68        5.30      4.32 o 
   0  10  15        0.00        2.13      3.39 o 
   1  10  15       22.76       25.50      6.58 o 
  -7   0  16        5.74        8.27      7.28 o 
  -6   0  16       69.70       65.59     10.62 o 
  -5   0  16       31.51       43.92      8.52 o 
  -4   0  16        1.87       -0.85      5.15 o 
  -3   0  16       13.86        8.90      6.27 o 
  -2   0  16      452.97      342.29     22.65 o 
  -1   0  16      174.17      145.66     15.38 o 
   0   0  16        0.03        6.05      5.89 o 
   1   0  16       20.45       23.55      8.54 o 
   2   0  16        0.10       -1.46      3.36 o 
   3   0  16        4.93       11.92      6.16 o 
   4   0  16       10.76       10.98      6.72 o 
  -7   1  16       21.38       26.71      7.63 o 
  -6   1  16        2.52        6.46      4.04 o 
  -5   1  16        1.13        2.90      2.88 o 
  -4   1  16      247.22      214.69     14.02 o 
  -3   1  16        3.55        7.73      4.14 o 
  -2   1  16        7.23       12.30      4.63 o 
  -1   1  16        0.12        2.61      3.22 o 
   0   1  16      146.85      127.54     10.37 o 
   1   1  16       40.42       38.92      7.18 o 
   2   1  16        9.96       11.90      4.57 o 
   3   1  16       29.64       31.08      6.42 o 
   4   1  16        4.59        7.63      4.18 o 
  -7   2  16        0.83        7.40      3.97 o 
  -6   2  16       19.03       28.35      6.28 o 
  -5   2  16        0.66        3.37      4.35 o 
  -4   2  16        6.47        7.66      3.79 o 
  -3   2  16       39.39       46.51      7.94 o 
  -2   2  16       79.06       80.30      9.63 o 
  -1   2  16        4.22        4.01      3.37 o 
   0   2  16        6.63       10.24      4.32 o 
   1   2  16      142.04      125.27     10.32 o 
   2   2  16        0.02        2.83      3.10 o 
   3   2  16        0.31        4.55      3.62 o 
  -7   3  16        3.33        8.08      4.65 o 
  -6   3  16       59.73       61.35      8.61 o 
  -5   3  16        4.45        5.43      4.93 o 
  -4   3  16        1.56        3.03      3.90 o 
  -3   3  16       36.71       30.80      6.76 o 
  -2   3  16       12.58        8.67      4.26 o 
  -1   3  16        3.94        6.24      4.37 o 
   0   3  16       14.41       12.47      4.62 o 
   1   3  16        2.83        0.88      3.06 o 
   2   3  16        9.52        6.44      4.04 o 
   3   3  16       25.11       25.81      5.22 o 
  -6   4  16        4.43       13.46      6.37 o 
  -5   4  16       29.37       28.52      7.55 o 
  -4   4  16        9.14        5.02      4.01 o 
  -3   4  16        4.10        5.51      3.51 o 
  -2   4  16       42.80       47.84      8.17 o 
  -1   4  16        9.85       18.33      5.40 o 
   0   4  16       66.54       64.55      9.21 o 
   1   4  16        2.29        8.00      4.20 o 
   2   4  16        6.52       10.37      4.59 o 
   3   4  16       42.23       45.96      6.74 o 
  -6   5  16        0.25        4.68      5.10 o 
  -5   5  16       16.05       13.72      5.95 o 
  -4   5  16        1.12        2.90      3.87 o 
  -3   5  16       15.32       15.77      5.36 o 
  -2   5  16        5.85       11.02      6.77 o 
  -1   5  16        0.11        1.09      3.16 o 
   0   5  16       14.52       19.73      5.20 o 
   1   5  16       26.42       22.66      5.70 o 
   2   5  16       20.53       15.87      4.23 o 
   3   5  16        0.10        1.53      2.38 o 
  -6   6  16        1.75        4.33      4.92 o 
  -5   6  16        4.19        5.21      4.66 o 
  -4   6  16        1.36        1.01      3.71 o 
  -3   6  16        9.26       12.46      4.76 o 
  -2   6  16        2.55        0.43      4.57 o 
  -1   6  16        0.73        3.49      3.63 o 
   0   6  16        1.17        1.36      3.38 o 
   1   6  16        5.91       11.20      5.47 o 
   2   6  16        0.57        3.63      3.01 o 
  -5   7  16        1.38        4.22      4.37 o 
  -4   7  16       14.50       13.75      5.50 o 
  -3   7  16        1.40        2.66      3.54 o 
  -2   7  16        0.01        1.28      5.54 o 
  -1   7  16       35.29       38.14     10.73 o 
   0   7  16        6.90        2.51      3.43 o 
   1   7  16        0.68        2.91      2.75 o 
   2   7  16       54.49       79.88      8.66 o 
  -5   8  16       22.88       25.86      6.81 o 
  -4   8  16        6.40       12.15      5.19 o 
  -3   8  16        0.01        2.11      3.77 o 
  -2   8  16       46.96       55.94      9.27 o 
  -1   8  16       11.40       15.28      7.78 o 
   0   8  16       54.98       70.86     14.43 o 
   1   8  16       15.52       18.32      4.61 o 
  -4   9  16       15.43       21.06      7.20 o 
  -3   9  16       15.01       17.21      6.26 o 
  -2   9  16       23.00       29.48      6.80 o 
  -1   9  16       16.38       14.12      7.98 o 
   0   9  16       21.19       37.25     11.29 o 
  -6   1  17        0.54        4.62      4.30 o 
  -5   1  17        1.22       -1.00      4.39 o 
  -4   1  17        1.32        7.23      4.43 o 
  -3   1  17        4.98        6.62      4.24 o 
  -2   1  17        1.21        3.60      3.93 o 
  -1   1  17       20.92       21.26      5.88 o 
   0   1  17       63.00       82.60     10.31 o 
   1   1  17        1.28        1.12      3.04 o 
   2   1  17        2.68        6.97      3.68 o 
   3   1  17        0.82        3.86      3.60 o 
  -6   2  17        2.05        5.77      5.34 o 
  -5   2  17        0.00       -0.02      3.99 o 
  -4   2  17        1.86        5.62      4.85 o 
  -3   2  17       10.04       11.96      4.99 o 
  -2   2  17       11.57       14.31      5.21 o 
  -1   2  17        7.43        4.11      4.03 o 
   0   2  17        1.09        2.90      3.29 o 
   1   2  17       11.73       11.42      4.32 o 
   2   2  17       22.62       21.70      5.70 o 
   3   2  17        8.33       11.01      4.67 o 
  -6   3  17        4.00        9.30      5.41 o 
  -5   3  17       15.26       16.38      6.45 o 
  -4   3  17        0.01        1.46      6.75 o 
  -3   3  17       19.62       25.74      6.59 o 
  -2   3  17       13.61       29.77      6.51 o 
  -1   3  17       43.99       47.94      8.45 o 
   0   3  17       29.74       29.22      6.46 o 
   1   3  17       22.72       15.18      5.17 o 
   2   3  17       18.33       20.43      5.91 o 
  -6   4  17        0.00        4.31      5.05 o 
  -5   4  17        8.37        8.46      5.15 o 
  -4   4  17        6.42        9.21      8.18 o 
  -3   4  17       15.82       16.25      8.54 o 
  -2   4  17        1.46        3.14      3.86 o 
  -1   4  17       10.14       15.79      5.19 o 
   0   4  17        0.56        0.42      3.26 o 
   1   4  17        0.37        4.72      3.93 o 
   2   4  17       11.95       18.87      5.20 o 
  -5   5  17       16.94       25.34      6.86 o 
  -4   5  17        4.38       11.40      4.88 o 
  -3   5  17       57.53       76.36     15.67 o 
  -2   5  17        0.02        2.69      3.57 o 
  -1   5  17       20.15       27.13      6.46 o 
   0   5  17        9.61       18.88      5.51 o 
   1   5  17        1.00        4.31      3.67 o 
   2   5  17        3.23        3.95      3.58 o 
  -5   6  17        6.25        5.94      4.28 o 
  -4   6  17        0.05        4.26      4.14 o 
  -3   6  17        8.59       17.59      8.34 o 
  -2   6  17        3.34        8.25      6.41 o 
  -1   6  17        4.66        3.36      3.62 o 
   0   6  17        2.59        5.46      3.92 o 
   1   6  17       10.92       18.12      5.68 o 
  -4   7  17       40.57       66.01     10.43 o 
  -3   7  17        1.06       -1.17      6.21 o 
  -2   7  17       13.29       17.30      8.67 o 
  -1   7  17        1.98        2.73      5.69 o 
   0   7  17        9.60       16.75      5.50 o 
   1   7  17        2.01        4.93      4.02 o 
  -3   8  17       17.38       20.02      6.55 o 
  -2   8  17        0.13        0.94      5.49 o 
  -1   8  17        3.02        2.29      4.86 o 
  -5   0  18        5.72       20.64      9.32 o 
  -4   0  18        0.05        5.36      5.83 o 
  -3   0  18        0.33       -0.49      5.31 o 
  -2   0  18        2.98       -1.08      4.97 o 
  -1   0  18        9.04       10.94      7.15 o 
   0   0  18        4.97        4.93      5.27 o 
   1   0  18        2.03        4.53      5.49 o 
   2   0  18        7.63        9.46      6.25 o 
  -5   1  18       10.44       18.31      9.52 o 
  -4   1  18        0.01        1.31      4.63 o 
  -3   1  18       12.22       22.03      6.70 o 
  -2   1  18        0.11        0.81      4.00 o 
  -1   1  18        0.00        1.76      3.65 o 
   0   1  18       24.62       31.31      6.82 o 
   1   1  18        0.29       -3.20      3.39 o 
   2   1  18        3.60        8.47      4.19 o 
  -5   2  18        1.31        3.88      7.17 o 
  -4   2  18        4.66        3.54      4.34 o 
  -3   2  18        4.15       10.75      4.98 o 
  -2   2  18        9.53       12.63      5.57 o 
  -1   2  18        1.01        6.79      3.71 o 
   0   2  18        3.05        1.70      3.55 o 
   1   2  18       17.55       17.08      5.26 o 
  -5   3  18        0.32        5.27      7.78 o 
  -4   3  18       29.53       28.08     10.04 o 
  -3   3  18        1.09        2.90      4.32 o 
  -2   3  18        4.92        8.62      4.70 o 
  -1   3  18        0.47        5.05      4.00 o 
   0   3  18       11.84       13.78      5.02 o 
   1   3  18       10.72       16.47      5.32 o 
  -5   4  18       14.35       10.94      7.42 o 
  -4   4  18       13.09       10.13      8.20 o 
  -3   4  18        2.31        9.88      7.01 o 
  -2   4  18       61.31       67.08      9.71 o 
  -1   4  18        2.74        4.49      3.76 o 
   0   4  18        0.03        2.62      3.59 o 
   1   4  18       57.87       66.90      9.87 o 
  -4   5  18      105.92      140.64     21.81 o 
  -3   5  18        0.65        4.10      5.74 o 
  -2   5  18        3.79        4.39      6.50 o 
  -1   5  18       20.22       28.65      6.89 o 
   0   5  18        2.82        1.35      4.10 o 
  -3   6  18        0.91        4.19      5.80 o 
  -2   6  18       39.13       27.72     10.29 o 
  -1   6  18       25.24       37.54     11.90 o 
  -4   1  19        1.61       11.93      5.08 o 
  -3   1  19        0.00        6.28      4.37 o 
  -2   1  19        4.23        6.88      3.84 o 
  -1   1  19        2.22        5.08      3.69 o 
   0   1  19        6.89       12.35      4.12 o 
  -4   2  19       20.45       26.42      9.97 o 
  -3   2  19       21.31       20.62      6.17 o 
  -2   2  19       11.10       19.38      5.49 o 
  -1   2  19        0.75        8.29      4.29 o 
   0   2  19       11.25       10.47      4.54 o 
  -3   3  19        0.48        5.02      3.72 o 
  -2   3  19       44.66       73.02     10.96 o 
  -1   3  19       73.04       90.32     11.11 o 
  -2   4  19        0.00       -0.17      3.82 o 
                                                 
